# Supplementary material for: Genome-Wide Analysis of bZIP Transcription Factors and Expression Patterns in Response to Salt and Drought Stress in Vaccinium corymbosum
Source: Int J Mol Sci. 2025 Jan 20;26(2):843. doi: 10.3390/ijms26020843 (PMC11766362; doi:10.3390/ijms26020843)
Supplement: Supplementary file 1 [file ijms-26-00843-s001.zip]

Archive with 2 entries (2 files):
- Figure S1.pdf
- supplementary tables.xlsx
