# Supplementary material for: Genome-Wide Analysis of bZIP Transcription Factors and Expression Patterns in Response to Salt and Drought Stress in Vaccinium corymbosum
Source: Int J Mol Sci. 2025 Jan 20;26(2):843. doi: 10.3390/ijms26020843 (PMC11766362; doi:10.3390/ijms26020843)
Supplement: Supplementary file 1 [file ijms-26-00843-s001.zip › supplementary tables.xlsx]

## Sheet: Table S1
Table S1 Basic information about VcbZIP proteins in blueberry
Gene ID	Gene name	Groups	Amino acid sequence	Protein length (aa)	Instability indice	Aliphatic index	Grand average of hydropathy	LOS	Symbol	KEGG_annotation	KEGG_pathway_annotation	KOG_class	KOG_class_annotation	Pfam_annotation	Swiss_Prot_annotation	NR_annotation
VaccDscaff7-snap-gene-24.27	VcbZIP1	Group A	MNFRNFGNEPPGKGGASGGGRPPANFPLARQSSVYSLTFDEFQSSMCGSGKDFGSMNIDELLKNIWSAEEVQTTMGMTNGGQEAATPSGYLQRQGSLTLPRTLSQKTVDEVWTDLAKGSGGGGGGGGRGGLNLPERQRTLGEITLEEFLVRAGVVREDNQIQGKPNNSALFGDFSRSFNSSASGFGFQPMMNVANPNLGLMGNRMLDVTNRTSNLPMNVNGVRSAQQQQQPQLYPKQPNLAYANPMPIPSSTQLSSPRIGGGIGGVSEQSMNGNLGMIGLGGGGLTVAVDSPVSDGLGKSSGDTSSVSPAPYIFNNGGLRGRRSSNAVEKVVERRQRRMIKNRESAARSRARKQAYTMELEAEVATLKNENEELRKKQGIRFNVATTINKILNVTGSNI…	416	52.33	64.01	-0.605	Nucleus	PSS19750.1	K14432|3.1e-112|vvi:100232889|K14432 ABA responsive element binding factor | (RefSeq) GRIP55; ripening-related bZIP protein-like	K14432|3.1e-112|vvi:100232889|K14432 ABA responsive element binding factor | (RefSeq) GRIP56; ripening-related bZIP protein-like	K14432|3.1e-112|vvi:100232889|K14432 ABA responsive element binding factor | (RefSeq) GRIP57; ripening-related bZIP protein-like	K14432|3.1e-112|vvi:100232889|K14432 ABA responsive element binding factor | (RefSeq) GRIP58; ripening-related bZIP protein-like	bZIP transcription factor	ABSCISIC ACID-INSENSITIVE 5-like protein 5 OS=Arabidopsis thaliana OX=3702 GN=ABF2 PE=1 SV=1	hypothetical protein C3L33_09365, partial [Rhododendron williamsianum]
VaccDscaff31-processed-gene-337.9	VcbZIP2		MNFRNFGNEQPGKGGASGAGRPPANFPLARQSSVYSLTFDEFQSSMCGSGKDFGSMNIDELLKNIWSAEEVQTTMGMTNGGQEAATPSGYLQRQGSLTLPRTLSQKTVDEVWTDLAKGSGGGGGGGGRGGLNLPERQRTLGEITLEEFLVRAGVVREDNQIQGKPNNSALFGDFSRSFNSSASGFGFQPMMNVANPNLGLMGNRMPDVTNRTSNLPMNVNGVRSAQQQQQPQLYPKQLNLAYANPMPIPSSTQLSSPRIGGGIGGVSEQSMNGNLGMIGLGGGGLTVAVDSPVSDGLGKSSGDTSSVSPAPYVFNNGGLRGRRSSNAVEKVVERRQRRMIKNRESAARSRARKQAYTMELEAEVATLKNENEELRKKQSHYILFKTVYANRRWCLGHFQ…	470	55.77	66.64	-0.502	Nucleus	PSS19750.1	K14432|1.2e-112|vvi:100232889|K14432 ABA responsive element binding factor | (RefSeq) GRIP55; ripening-related bZIP protein-like	K14432|1.2e-112|vvi:100232889|K14432 ABA responsive element binding factor | (RefSeq) GRIP56; ripening-related bZIP protein-like	K14432|1.2e-112|vvi:100232889|K14432 ABA responsive element binding factor | (RefSeq) GRIP57; ripening-related bZIP protein-like	K14432|1.2e-112|vvi:100232889|K14432 ABA responsive element binding factor | (RefSeq) GRIP58; ripening-related bZIP protein-like	bZIP transcription factor	ABSCISIC ACID-INSENSITIVE 5-like protein 5 OS=Arabidopsis thaliana OX=3702 GN=ABF2 PE=1 SV=1	hypothetical protein C3L33_09365, partial [Rhododendron williamsianum]
VaccDscaff169-augustus-gene-0.20/VaccDscaff18-augustus-gene-2.21	VcbZIP3		MNFRNFGNEQPGKGGASGAGRPPANFPLARQSSVYSLTFDEFQSSMCGSGKDFGSMNIDELLKNIWSAEEVQTTMGIKDFGATNGGQEAATPSGYLQVQGSLTLPRTLSQKTVDEVWTDLAKGSGGGGGGGGRGGLNLPERQRTLGEITLEEFLVRAGVVREDNQIQGKPNNSALLGDFSRSFNSSASGFGFQPMMNVANPNLGLMGNRMPDVANRTSNLPMNVNGFRSAQQQQPQLYPKQPNLAYANPMPIPSSTQLSSPRIGGGIGGVSEQSMNGNLGMIGVGGGGLTVAVDSPVSDGLGKSSGDTSSVSPAPYVFNNGGLRGRRSSNAVEKVVERRQRRMIKNRESAARSRARKQAYTMELEAEVATLKNENEELRKKQVLEMMSMQQGGKRQCLR…	406	54.44	63.18	-0.589	Nucleus	PSS19750.1	K14432|7.0e-117|vvi:100232889|K14432 ABA responsive element binding factor | (RefSeq) GRIP55; ripening-related bZIP protein-like	K14432|7.0e-117|vvi:100232889|K14432 ABA responsive element binding factor | (RefSeq) GRIP56; ripening-related bZIP protein-like	K14432|7.0e-117|vvi:100232889|K14432 ABA responsive element binding factor | (RefSeq) GRIP57; ripening-related bZIP protein-like	K14432|7.0e-117|vvi:100232889|K14432 ABA responsive element binding factor | (RefSeq) GRIP58; ripening-related bZIP protein-like	bZIP transcription factor	ABSCISIC ACID-INSENSITIVE 5-like protein 5 OS=Arabidopsis thaliana OX=3702 GN=ABF2 PE=1 SV=1	hypothetical protein C3L33_09365, partial [Rhododendron williamsianum]
VaccDscaff41-augustus-gene-47.25/VaccDscaff12-augustus-gene-94.20/VaccDscaff40-augustus-gene-24.16	VcbZIP4		MNFKNFGNEQPADGSGGGRPPESFPLARQGSIYSLTFDEFQNSLGAGIGKDIGSINMDELLKNIWSAEETQTMGSTFGVGGGQEPGGAPGGYLQRQGSLTLPRTLSQKTVDEVWRDMSKEYGGGGGGSNSSMPQRQPTLGEMTLEDFLVRAGVVREETGQLPGNSSSSIFFGDNSALGFGFQPVSNQNIGLTGNGLPESSTNQTSIQSGNLPLNVNGIRSTPQQLYIPQPQQPQQQQQQQQQQQQQQQVFPKQSILPYANPIMPIPNGPGIRSGIVGNSDTTSMNGNLVQSGVIQGGGMGMMGLGAGAVTVATGSPAVHSDGYGKSNGDTSSVSPIPYVFNGGLRGRKGGAVEKVVERRQRRMIKNRESAARSRARKQAYTTELEAEVAKLKEENEELR…	444	55.57	63.47	-0.673	Nucleus	XP_028054015.1	K14432|1.2e-122|vvi:100232889|K14432 ABA responsive element binding factor | (RefSeq) GRIP55; ripening-related bZIP protein-like	K14432|1.2e-122|vvi:100232889|K14432 ABA responsive element binding factor | (RefSeq) GRIP56; ripening-related bZIP protein-like	K14432|1.2e-122|vvi:100232889|K14432 ABA responsive element binding factor | (RefSeq) GRIP57; ripening-related bZIP protein-like	K14432|1.2e-122|vvi:100232889|K14432 ABA responsive element binding factor | (RefSeq) GRIP58; ripening-related bZIP protein-like	bZIP transcription factor	ABSCISIC ACID-INSENSITIVE 5-like protein 5 OS=Arabidopsis thaliana OX=3702 GN=ABF2 PE=1 SV=1	hypothetical protein C3L33_10938, partial [Rhododendron williamsianum]
VaccDscaff23-snap-gene-318.41	VcbZIP5		MNFKNFGNEQPADGSGGGRPPESFPLARQGSIYSLTFDEFQTSLGAGIGKDIGSINMDELLKNIWSAEETQTMGSTFGVGGGQEPGGAPGGYLQRQGSLTLPRTLSQKTVDEVWRDMSKEYGGGGGGSNSSMPQRQPTLGEMTLEDFLVRAGVVREETGQLPGNSSSSIFFGDNSALGFGFQPVSNQNIGLTGNGLPESSTNQTSIQSGNLPLNVNGIRSTPQQLYIPQPQQQQQQQQQQQQQQVFPKQSILPYANPIMPIPNSPGIRSGIVGNSDTTSMNGNLVQSGVIQGGGMGMMGLGAGAVTVATGSPAVHSDGYGKSNGDTSSVSPIPYVFNGGLRGRKGGAVEKVVERRQRRMIKNRESAARSRARKQAYTTELEAEVAKLKEENEELRKKQA…	425	56.77	60.8	-0.693	Nucleus	XP_028054015.1	K14432|5.2e-123|vvi:100232889|K14432 ABA responsive element binding factor | (RefSeq) GRIP55; ripening-related bZIP protein-like	K14432|5.2e-123|vvi:100232889|K14432 ABA responsive element binding factor | (RefSeq) GRIP56; ripening-related bZIP protein-like	K14432|5.2e-123|vvi:100232889|K14432 ABA responsive element binding factor | (RefSeq) GRIP57; ripening-related bZIP protein-like	K14432|5.2e-123|vvi:100232889|K14432 ABA responsive element binding factor | (RefSeq) GRIP58; ripening-related bZIP protein-like	bZIP transcription factor	ABSCISIC ACID-INSENSITIVE 5-like protein 5 OS=Arabidopsis thaliana OX=3702 GN=ABF2 PE=1 SV=1	hypothetical protein C3L33_10938, partial [Rhododendron williamsianum]
VaccDscaff982-snap-gene-0.6	VcbZIP6		MGSSYLNFKNFVETPQPEGLKQPLGSFPLTRQSSVYSLTFDEFQNSLGKDFGSMNMDELLKSIWTAEETQAMASVLGSGQGVAPSQNFNLQRQGSLTLPRTLSQKTVDEVWKDLIKEDGDFSGSHLQQREPTLGEMTLEEFLNRAGVVREDSTQPISTQNNSAAFFGDTSQPNHQNPGLILGFQQPAQNNAVMGSRIADNKNSLTPIFPKQAAVTFSNSNFAQANNGYLANPGTRDPIGRVGDASRNNGFVQTTVIQSGSPVSQLSSDGNGTGNVDTSSVSPSPYAFTGSARGRRSGGTLEKAMERRHRRMIKNRESAARSRARKQAYTLELEAEVAKLKEMNEELRRKQEEIMEMQKDQIFETMNKPWGSKRRCLRRTLTGPW	384	47.8	60.99	-0.745	Nucleus	PSS29331.1	K14432|3.3e-108|pper:18766233|K14432 ABA responsive element binding factor | (RefSeq) ABSCISIC ACID-INSENSITIVE 5-like protein 7	K14432|3.3e-108|pper:18766233|K14432 ABA responsive element binding factor | (RefSeq) ABSCISIC ACID-INSENSITIVE 5-like protein 8	K14432|3.3e-108|pper:18766233|K14432 ABA responsive element binding factor | (RefSeq) ABSCISIC ACID-INSENSITIVE 5-like protein 9	K14432|3.3e-108|pper:18766233|K14432 ABA responsive element binding factor | (RefSeq) ABSCISIC ACID-INSENSITIVE 5-like protein 10	bZIP transcription factor	ABSCISIC ACID-INSENSITIVE 5-like protein 5 OS=Arabidopsis thaliana OX=3702 GN=ABF2 PE=1 SV=1	hypothetical protein C3L33_19743, partial [Rhododendron williamsianum]
VaccDscaff14-augustus-gene-358.38/VaccDscaff2-augustus-gene-411.30	VcbZIP7		MGSSYLNFKNFVETPQPEGLKQPLGSFPLTRQSSVYSLTFDEFQNSLGKDFGSMNMDELLKSIWTAEETQAMASVLGSGQGVAPSQNFNLQRQGSLTLPRTLSQKTVDEVWKDLIKEDGDFSGSHLQQREPTLGEMTLEEFLNRAGVVREESTQPIATQNNSAAFFGDTSQPNHQNPGLILGFQQPAQNNGVMGNRIADNKNSLTPIFPKQAAVTFSNSNFAQANNGYLANPGTRDPIGRVGDTSRNNGFVQTTVIQSGSPVSQLSSDGNGTGNVDTSSVSPSPYAFTGSARGRRSGGTLEKAMERRHRRMIKNRESAARSRARKQAYTLELEAEIARLKEMNEELRRKQEEIMEMQKDQVHAPFTFTVVVVALAFHPLTHGTCSKTRLDKKIFETTNK…	416	44.24	63.32	-0.678	Nucleus	PSS29331.1	K14432|7.0e-104|pper:18766233|K14432 ABA responsive element binding factor | (RefSeq) ABSCISIC ACID-INSENSITIVE 5-like protein 7	K14432|7.0e-104|pper:18766233|K14432 ABA responsive element binding factor | (RefSeq) ABSCISIC ACID-INSENSITIVE 5-like protein 8	K14432|7.0e-104|pper:18766233|K14432 ABA responsive element binding factor | (RefSeq) ABSCISIC ACID-INSENSITIVE 5-like protein 9	K14432|7.0e-104|pper:18766233|K14432 ABA responsive element binding factor | (RefSeq) ABSCISIC ACID-INSENSITIVE 5-like protein 10	bZIP transcription factor	ABSCISIC ACID-INSENSITIVE 5-like protein 5 OS=Arabidopsis thaliana OX=3702 GN=ABF2 PE=1 SV=1	hypothetical protein C3L33_19743, partial [Rhododendron williamsianum]
VaccDscaff47-snap-gene-31.33	VcbZIP8		MGFQTMGSHGMGQQPHLQPLARQNSWFSLTLGEIENQCGDFGKPLGSMNLDGLLKNVWTSEATQSSAMDIESSSPASSLQRHASLTLARAFNRKTVDEVWRDIQQGQKVKNVEDVKGQERDPTLDDITLEEFLVKAGHFAEVPSGPLIGVDNAVTTQKALHSIDTLSDAPQPGRKRGSTDAIEKTLDRRLRRKIKNRESAARSRARKQAGYYFFFCFFFCLKITNSFGYNIAYHNELVGKVSCLEEENIKLKKEKVKTV	259	46.18	73.82	-0.561	Nucleus	XP_028091521.1	K14432|1.3e-60|tcc:18590858|K14432 ABA responsive element binding factor | (RefSeq) ABSCISIC ACID-INSENSITIVE 5-like protein 2	K14432|1.3e-60|tcc:18590858|K14432 ABA responsive element binding factor | (RefSeq) ABSCISIC ACID-INSENSITIVE 5-like protein 3	K14432|1.3e-60|tcc:18590858|K14432 ABA responsive element binding factor | (RefSeq) ABSCISIC ACID-INSENSITIVE 5-like protein 4	K14432|1.3e-60|tcc:18590858|K14432 ABA responsive element binding factor | (RefSeq) ABSCISIC ACID-INSENSITIVE 5-like protein 5	bZIP transcription factor	ABSCISIC ACID-INSENSITIVE 5-like protein 2 OS=Arabidopsis thaliana OX=3702 GN=DPBF3 PE=1 SV=1	ABSCISIC ACID-INSENSITIVE 5-like protein 2 isoform X2 [Camellia sinensis]
VaccDscaff21-snap-gene-316.33/VaccDscaff29-processed-gene-296.3/VaccDscaff26-processed-gene-309.0	VcbZIP9		MGTQTMGSQVGGGGATAGSGGASSGRIQGQKSNALARQGSLYSLTLDEVQHQLGDLGKPLSSMNLDELLKNVWTAEANQDGDYAVAPQQSQLASVSSLHRQSSLSLSRDLSKKTVDEVWQDIQQGQQQSNRNILGRKAHDRQPTLGEMTLEDFLVKAGVVAESSPGKKNPGPPVLGDDTIALPVQGIPQPAQWMHYQLPSQQQQQNQQQQQQQQQQNMLSVFMPGHPVQQALPIVANSIMDVAYPDNQMNMSPSALMGTLSDTQTPGRKRGAPGAVVEKTVERRQKRMIKNRESAARSRARKQAYTHELENKVSRLEEENERLKRQKEVEKVLPSVLPPEPKYQLRRTSSAPL	353	63.07	71.56	-0.8	Nucleus	XP_028089879.1	K14432|2.8e-114|cann:107854563|K14432 ABA responsive element binding factor | (RefSeq) ABSCISIC ACID-INSENSITIVE 5-like protein 2	K14432|2.8e-114|cann:107854563|K14432 ABA responsive element binding factor | (RefSeq) ABSCISIC ACID-INSENSITIVE 5-like protein 3	K14432|2.8e-114|cann:107854563|K14432 ABA responsive element binding factor | (RefSeq) ABSCISIC ACID-INSENSITIVE 5-like protein 4	K14432|2.8e-114|cann:107854563|K14432 ABA responsive element binding factor | (RefSeq) ABSCISIC ACID-INSENSITIVE 5-like protein 5	bZIP transcription factor	ABSCISIC ACID-INSENSITIVE 5-like protein 2 OS=Arabidopsis thaliana OX=3702 GN=DPBF3 PE=1 SV=1	hypothetical protein F0562_016213 [Nyssa sinensis]
VaccDscaff26-processed-gene-252.4	VcbZIP10		MEATESESISKGDVGSPLQSDQQYKSPACWSIGRQSSIYSLTLDEFQHSICESGKNFGSMNMDEFLSSIWTAEENQAQTQNPNPAMTTNTDNNNNPLQVLTGEASSSDKSIVEHTSLTRQGSLTFPTPLCRKTVDEVWSEIHKSRQEQQHGGAAAGGGGNNNDVQNSSSTQWQPTFGEMTLEDFLVKAGVVREQCNPPPSSQQQQFGIYQNNTHHPGVGPGFVSRPIMGGGSSSNINTPTYPTLSQGGGGGLSESSRYAGNGKRSGGFPPPPLVVDYGGRGGNVRGCGGGYGRVQGLGLGSPVSPVSPDGMCMSQVDGSNQYGMDMGATRGGRKRVLDGPVERVVERRQRRMIKNRESAARSRARKQAYTVELEAELNQLKDENAQLKLALAEPERKRK…	432	55.06	55.97	-0.8	Nucleus	XP_011094355.1	K14432|5.0e-113|sind:105174075|K14432 ABA responsive element binding factor | (RefSeq) protein ABSCISIC ACID-INSENSITIVE 5	K14432|5.0e-113|sind:105174075|K14432 ABA responsive element binding factor | (RefSeq) protein ABSCISIC ACID-INSENSITIVE 6	K14432|5.0e-113|sind:105174075|K14432 ABA responsive element binding factor | (RefSeq) protein ABSCISIC ACID-INSENSITIVE 7	K14432|5.0e-113|sind:105174075|K14432 ABA responsive element binding factor | (RefSeq) protein ABSCISIC ACID-INSENSITIVE 8	bZIP transcription factor	Protein ABSCISIC ACID-INSENSITIVE 5 OS=Arabidopsis thaliana OX=3702 GN=ABI5 PE=1 SV=1	hypothetical protein C3L33_02517, partial [Rhododendron williamsianum]
VaccDscaff33-augustus-gene-55.22	VcbZIP11		MEATESESISKGDVGSPLQSDQQYKSPACWSIGRQSSIYSLTLDEFQHSICESGKNFGSMNMDEFLSSIWTAEENQAQTQNPNPAMTTNTDNNNNPLQVLTGEASSSDKSIVEHTSLTRQGSLTFPTPLCRKTVDEVWSEIHKSRQEQQHGGAAAGGGGNNNDVQNSSSTQWQPTFGEMTLEDFLVKAGVVREQCNPPPSSQQQQFGVYQNNTHHPGVGPGFVSRPIMGGGSSSNINTPTYPTLSQGGGGGLSESSRYAGNGKRSGGFPPPPLVVDYGGRGGNVRGCGGGYGRVQGLGLGSPVSPVSPDGMCMSQVDGSNQYGMDMGATRGGRKRVLDGPVERVVERRQRRMIKNRESAARSRARKQAYTVELEAELNQLKDENAQLKLALVRIEMCGN…	422	53.69	57.73	-0.716	Nucleus	XP_011094355.1	K14432|7.1e-104|sind:105174075|K14432 ABA responsive element binding factor | (RefSeq) protein ABSCISIC ACID-INSENSITIVE 5	K14432|7.1e-104|sind:105174075|K14432 ABA responsive element binding factor | (RefSeq) protein ABSCISIC ACID-INSENSITIVE 6	K14432|7.1e-104|sind:105174075|K14432 ABA responsive element binding factor | (RefSeq) protein ABSCISIC ACID-INSENSITIVE 7	K14432|7.1e-104|sind:105174075|K14432 ABA responsive element binding factor | (RefSeq) protein ABSCISIC ACID-INSENSITIVE 8	bZIP transcription factor	Protein ABSCISIC ACID-INSENSITIVE 5 OS=Arabidopsis thaliana OX=3702 GN=ABI5 PE=1 SV=1	hypothetical protein C3L33_02517, partial [Rhododendron williamsianum]
VaccDscaff19-snap-gene-313.36	VcbZIP12		MEDSGESIDLISELVQHPSKTTTENQSKSSPNNQNSIFSLTLDEFQFKSGKSFGSMNMDELLNSVWNEEGNPFSSNSIQNEASYDDNVATPMHLPRQASFAIPTPICKKTVEEVWAEINRIQSPTQNPNTFSNNLSEREQTFGEITLEDFLIKVGVIHEPCTPLPPQQEMVDCVQNPCGNFLSDDAGVDPGIRPGPMTSLGFSHLNDGNNFQGNGSPMYQVFTPTGSFVGESSNNNVDGNGKCNGVGGDPLTKRRTTSGSFELAVERRQRRMIKNRESAARSRARKQAYTAELEIELNQLREENARLKVIMAEAENKRKPEVRLDQ	326	41.61	62.79	-0.758	Nucleus		K14432|1.7e-65|vvi:100255346|K14432 ABA responsive element binding factor | (RefSeq) ABSCISIC ACID-INSENSITIVE 5-like protein 1	K14432|1.7e-65|vvi:100255346|K14432 ABA responsive element binding factor | (RefSeq) ABSCISIC ACID-INSENSITIVE 5-like protein 2	K14432|1.7e-65|vvi:100255346|K14432 ABA responsive element binding factor | (RefSeq) ABSCISIC ACID-INSENSITIVE 5-like protein 3	K14432|1.7e-65|vvi:100255346|K14432 ABA responsive element binding factor | (RefSeq) ABSCISIC ACID-INSENSITIVE 5-like protein 4	bZIP transcription factor	ABSCISIC ACID-INSENSITIVE 5-like protein 1 OS=Arabidopsis thaliana OX=3702 GN=DPBF2 PE=1 SV=1	hypothetical protein C3L33_06736, partial [Rhododendron williamsianum]
VaccDscaff24-augustus-gene-117.29	VcbZIP13		MSCQIMEDSGERIDLISELVQHPSKTTTENQSKLSPNNQNSIFSLTLDEFQFKSGKSFGSMNMDELLNSVWNEEGNPFSSNSIQNEASYDDNVATPMHLPRQASFAIPTPICKKTVEEVWAEISRIQSPTQNPNTFSNNLSEREQTFGEITLEDFLIKVGVIHEPCTPLPPQQEMVDCVQNPCGNFLSDDAGVDPGIGPGPMTSLGFSHLNDGNNFQGNGSPMYQVFTPTGSFVGESSNNNVDGNGKCNGVGGDPLTKRRTTSGSFELAVERRQRRMIKNRESAARSRARKQAYTAELEIELNQLREENARLKVIMAEAENKRKPEVTEGKPLTKAQRTAEKIKTMRRTSSSAW	354	41.6	61.98	-0.734	Nucleus		K14432|8.7e-71|vvi:100255346|K14432 ABA responsive element binding factor | (RefSeq) ABSCISIC ACID-INSENSITIVE 5-like protein 1	K14432|8.7e-71|vvi:100255346|K14432 ABA responsive element binding factor | (RefSeq) ABSCISIC ACID-INSENSITIVE 5-like protein 2	K14432|8.7e-71|vvi:100255346|K14432 ABA responsive element binding factor | (RefSeq) ABSCISIC ACID-INSENSITIVE 5-like protein 3	K14432|8.7e-71|vvi:100255346|K14432 ABA responsive element binding factor | (RefSeq) ABSCISIC ACID-INSENSITIVE 5-like protein 4	bZIP transcription factor	ABSCISIC ACID-INSENSITIVE 5-like protein 1 OS=Arabidopsis thaliana OX=3702 GN=DPBF2 PE=1 SV=1	hypothetical protein C3L33_06736, partial [Rhododendron williamsianum]
VaccDscaff15-augustus-gene-266.34	VcbZIP14		MSCQIMEDSGESIDLISELVQHPSKTTTEKQSKSSPNNQNSIFSLTLDEFQFKSGKSFGSMNMDELLNSVWNEEGNPFSSNSIQNEASYDDNVATPMHLPRQASFAIPTPICKKTVEEVWAEINRIQSPTQNPNTFSNNLSEREQTFGEITLEDFLIKVGVIHEPCTPLPPQQEMVDCVQNPCGNFLSDDAGVDPGIGPGPMTSLGFSHLNDGNNFQGNGSPMYQVFTPTGSFVGESSNNNVDGNGKCNGVGGDPLTKRRTTSGSFELAVERRQRRMIKNRESAARSRARKQAYTAELEIELNQLREENARLKVIMVNQAEAENKRKPE	329	43.18	62.22	-0.724	Nucleus		K14432|1.9e-64|vvi:100255346|K14432 ABA responsive element binding factor | (RefSeq) ABSCISIC ACID-INSENSITIVE 5-like protein 1	K14432|1.9e-64|vvi:100255346|K14432 ABA responsive element binding factor | (RefSeq) ABSCISIC ACID-INSENSITIVE 5-like protein 2	K14432|1.9e-64|vvi:100255346|K14432 ABA responsive element binding factor | (RefSeq) ABSCISIC ACID-INSENSITIVE 5-like protein 3	K14432|1.9e-64|vvi:100255346|K14432 ABA responsive element binding factor | (RefSeq) ABSCISIC ACID-INSENSITIVE 5-like protein 4	bZIP transcription factor	ABSCISIC ACID-INSENSITIVE 5-like protein 1 OS=Arabidopsis thaliana OX=3702 GN=DPBF2 PE=1 SV=1	hypothetical protein C3L33_06736, partial [Rhododendron williamsianum]
VaccDscaff11-augustus-gene-282.21	VcbZIP15		MSCQIMEDSGESIDLISELVQHPSKTTTEKQSKSSPNNQNSIFSLTLDEFQFKSGKSFGSMNMDELLNSVWNEEGNPFSSNSIQNEASYDDNVATPMHLPRQASFAIPTPICKKTVEEVWAEINRIQSPTQNPNTFSNNLSEREQTFGEITLEDFLIKVGVIHEPCTPLPPQQEMVDCVQNPCGNFLSDDAGVDPGIGPGPMTSLGFSHLNDGNNFQGNGSPMYQVFTPTGSFVGESSNNNVDGNGKCNGVGGDPLTKRRTTSGSFELAVERRQRRMIKNRESAARSRARKQAYTAELEIELNQLREENARLKVIMAEAENKRKPEVTEGKPLTKAQRTAEKIKTMRRTSSSAW	354	43.27	60.88	-0.745	Nucleus		K14432|3.9e-71|vvi:100255346|K14432 ABA responsive element binding factor | (RefSeq) ABSCISIC ACID-INSENSITIVE 5-like protein 1	K14432|3.9e-71|vvi:100255346|K14432 ABA responsive element binding factor | (RefSeq) ABSCISIC ACID-INSENSITIVE 5-like protein 2	K14432|3.9e-71|vvi:100255346|K14432 ABA responsive element binding factor | (RefSeq) ABSCISIC ACID-INSENSITIVE 5-like protein 3	K14432|3.9e-71|vvi:100255346|K14432 ABA responsive element binding factor | (RefSeq) ABSCISIC ACID-INSENSITIVE 5-like protein 4	bZIP transcription factor	ABSCISIC ACID-INSENSITIVE 5-like protein 1 OS=Arabidopsis thaliana OX=3702 GN=DPBF2 PE=1 SV=1	hypothetical protein C3L33_06736, partial [Rhododendron williamsianum]
VaccDscaff40-snap-gene-112.31/VaccDscaff23-snap-gene-187.33/VaccDscaff23-snap-gene-187.33/VaccDscaff12-snap-gene-169.39	VcbZIP16		MASSKAVSSSASRNSDLRRKRSCSSSAAPTKSSSISDVHVHNNNHHSHQIKNSSSNTSLGSMTIMDNLLLRNNNQNTPAENTLLDAEITLLDAAGAVTAISDNETNVEIERTGKDERKKTVDDVWKEIVAGRRECKKEAPDEMMTLEDFLAKAEAVEEEEEDVKVRQAERLIGGIHGFDSMNMMSPFPSRQVSGGVVVVGYGNGGEEVIGGRGKRRALLEPLDKAAQQRQRRMIKNRESAARSRERKQAYQVELESLAVKLEEENEKLLKEKAERTRQRFKRLMEKVVPVGNNRRPPRVLRRVHSMQW	308	59.16	72.5	-0.842	Nucleus	XP_028089785.1	K14432|9.9e-63|sly:101244482|K14432 ABA responsive element binding factor | (RefSeq) G-box-binding factor 4 isoform X1	K14432|9.9e-63|sly:101244482|K14432 ABA responsive element binding factor | (RefSeq) G-box-binding factor 4 isoform X2	K14432|9.9e-63|sly:101244482|K14432 ABA responsive element binding factor | (RefSeq) G-box-binding factor 4 isoform X3	K14432|9.9e-63|sly:101244482|K14432 ABA responsive element binding factor | (RefSeq) G-box-binding factor 4 isoform X4	bZIP transcription factor	G-box-binding factor 4 OS=Arabidopsis thaliana OX=3702 GN=GBF4 PE=1 SV=1	hypothetical protein C3L33_19789, partial [Rhododendron williamsianum]
VaccDscaff41-snap-gene-98.26	VcbZIP17		MQEMASSKAVSSSASRNSDLRRKRSCSSSAASTKSSSISDVHVHNNNHHYHQIKNSSSNTSLGSMTIMDNLLLRNNNQNTPAENTLLDAEITLLDAAGAVTAISDNETNVEIERTGKDERKKTVDDVWKEIVAGRRECKKEAPDEMMTLEDFLAKAEAVEEEEEDVKVRQAERLIGGIHGFDSMNMMSPFPSRQVSGGVVVVGYGNGGEEVIGGRGKRRALLEPLDKAAQQRQRRMIKNRESAARSRERKQAYQVELESLAVKLEEENEKLLKEKLMEKVVPVGNNRRPPRVLRRVHSMQW	301	60.42	73.85	-0.794	Nucleus	XP_028089785.1	K14432|9.3e-58|sly:101244482|K14432 ABA responsive element binding factor | (RefSeq) G-box-binding factor 4 isoform X1	K14432|9.3e-58|sly:101244482|K14432 ABA responsive element binding factor | (RefSeq) G-box-binding factor 4 isoform X2	K14432|9.3e-58|sly:101244482|K14432 ABA responsive element binding factor | (RefSeq) G-box-binding factor 4 isoform X3	K14432|9.3e-58|sly:101244482|K14432 ABA responsive element binding factor | (RefSeq) G-box-binding factor 4 isoform X4	bZIP transcription factor	G-box-binding factor 4 OS=Arabidopsis thaliana OX=3702 GN=GBF4 PE=1 SV=1	hypothetical protein C3L33_19789, partial [Rhododendron williamsianum]
VaccDscaff2-augustus-gene-371.35	VcbZIP18		MASSKVMMASSTSPSHHDLSRQQQQQPSSSSTIQHSLSLGGEGSMNMDEILRNIYTDDASQNAVQNGGVSNIKTVDEVWKEIVAGTAGNREPEMTLEDFLTKAGAVTEDDVRIPDPATLNAAQFQVSTVGYGVESVGFGNGIEGAIVAVGNGGGGGGGRGKRRAVEEVPVDKATQQKQRRMIKNRESAARSRERKQAYTVELESLVTQLEEENSRLLREEAEQSKERFKQVLRVGGYLRLDRFFSRGLDLELEWWLGSGRRSHRDRDGVVVDGDAPTSNAHGKPDSGSRTEQTTSTSPSNALYELVVDVSELMVDNNKCGRNLFSLTRLRSNSIA	335	50.82	71.85	-0.664	Nucleus	PHT41640.1	K14432|2.0e-45|cann:107839995|K14432 ABA responsive element binding factor | (RefSeq) G-box-binding factor 4-like	K14432|2.0e-45|cann:107839995|K14432 ABA responsive element binding factor | (RefSeq) G-box-binding factor 5-like	K14432|2.0e-45|cann:107839995|K14432 ABA responsive element binding factor | (RefSeq) G-box-binding factor 6-like	K14432|2.0e-45|cann:107839995|K14432 ABA responsive element binding factor | (RefSeq) G-box-binding factor 7-like	bZIP transcription factor	bZIP transcription factor 12 OS=Oryza sativa subsp. japonica OX=39947 GN=BZIP12 PE=2 SV=1	ABSCISIC ACID-INSENSITIVE 5-like protein 7 [Camellia sinensis]
VaccDscaff3-snap-gene-37.43	VcbZIP19		MASSKVMMASSTSPSHHDLSRQQQQQPSSSSTIQHSLSLGGEGSMNMDEILRNIYTDDASQNAVQNGGVANIKTVDEVWKEIVAGTAGNREPEMTLEDFLTKAGAVTEDDVRIPDPATLNAAQFQVSTVGYGVESVGFGNGIEGAIVAVGNGGGGGGGRGKRRAVEEVPVDKATQQKQRRMIKNRESAARSRERKQAYTVELESLVTQLEEENSRLLREEAEQSKERFKQLMENLIPVVEQSRPPRPLRRMHSMSCFLAYDVEMGD	266	64.4	70	-0.643	Nucleus	PHT41640.1	K14432|7.7e-56|cann:107839995|K14432 ABA responsive element binding factor | (RefSeq) G-box-binding factor 4-like	K14432|7.7e-56|cann:107839995|K14432 ABA responsive element binding factor | (RefSeq) G-box-binding factor 5-like	K14432|7.7e-56|cann:107839995|K14432 ABA responsive element binding factor | (RefSeq) G-box-binding factor 6-like	K14432|7.7e-56|cann:107839995|K14432 ABA responsive element binding factor | (RefSeq) G-box-binding factor 7-like	bZIP transcription factor	G-box-binding factor 4 OS=Arabidopsis thaliana OX=3702 GN=GBF4 PE=1 SV=1	ABSCISIC ACID-INSENSITIVE 5-like protein 7 [Camellia sinensis]
VaccDscaff14-snap-gene-321.47	VcbZIP20		MASSKVMMASSTSPSHHDLSRQQQQQPSSSSTIQHSLSLGGEGSMNMDEILRNIYTDDASQNAVQNGGVANIKTVDEVWKEIVAGTAGNREPEMTLEDFLTKAGAVTEDDVRIPDPATLNAAQFQVSTVGYGVESVGFGNGIEGAIVAVGNGGGGGGGRGKRRAVEEVPVDKATQQKQRRMIKNRESAARSRERKQAYTVELESLVTQLEEENSRLLREEAEQSKERFKQLMENLIPVVEQSRPPRPLRRMHSMSW	256	64.32	69.69	-0.691	Nucleus	PSS26086.1	K14432|6.7e-57|cann:107839995|K14432 ABA responsive element binding factor | (RefSeq) G-box-binding factor 4-like	K14432|6.7e-57|cann:107839995|K14432 ABA responsive element binding factor | (RefSeq) G-box-binding factor 5-like	K14432|6.7e-57|cann:107839995|K14432 ABA responsive element binding factor | (RefSeq) G-box-binding factor 6-like	K14432|6.7e-57|cann:107839995|K14432 ABA responsive element binding factor | (RefSeq) G-box-binding factor 7-like	bZIP transcription factor	G-box-binding factor 4 OS=Arabidopsis thaliana OX=3702 GN=GBF4 PE=1 SV=1	hypothetical protein C3L33_21183, partial [Rhododendron williamsianum]
VaccDscaff41-snap-gene-87.22/VaccDscaff23-snap-gene-228.24	VcbZIP21		MGQGSNIPVLATLTFDDQAHSQQLGNSNKQLNSTMNNLDEFVNNFLSPDQQCQSIKNPSSSSESSSLVFQGNFNFNGTHSRKTADEVWREIICGEDSIVNPQPLMAVDPTVVMAATQQEDWFKFPIQSVLDLNSQVGIENPPVEFGHSQNQLESPMPINVPQFSSGSHMGFVNKCSFKEEVMEKTIERRQKRMMKNRESAARSRARKQAHNNQLEHKVFLLRRTNNWLKKKKEINMLLSSHSTSKPRFQLRRTSSSLF	258	58.12	64.57	-0.724	Nucleus	XP_023923934.1	K14432|6.8e-41|pmum:103333085|K14432 ABA responsive element binding factor | (RefSeq) ABSCISIC ACID-INSENSITIVE 5-like protein 3	K14432|6.8e-41|pmum:103333085|K14432 ABA responsive element binding factor | (RefSeq) ABSCISIC ACID-INSENSITIVE 5-like protein 4	K14432|6.8e-41|pmum:103333085|K14432 ABA responsive element binding factor | (RefSeq) ABSCISIC ACID-INSENSITIVE 5-like protein 5	K14432|6.8e-41|pmum:103333085|K14432 ABA responsive element binding factor | (RefSeq) ABSCISIC ACID-INSENSITIVE 5-like protein 6	bZIP transcription factor	ABSCISIC ACID-INSENSITIVE 5-like protein 3 OS=Arabidopsis thaliana OX=3702 GN=DPBF4 PE=1 SV=1	hypothetical protein F0562_013111 [Nyssa sinensis]
VaccDscaff40-snap-gene-99.29	VcbZIP22		MGQGSNIPVLATLTFDDQAHSQQLDEFVNNFLSPDQQCQSIKNPSSSSKSSSLVFQGNFNFNGTHSRKTADEVWREIICGEDSIVNPQPLMAVDPTVVMAAAQQEDWLKFPIQSVLDLNSQVGIENPPVEFGHSQNQLESPMPINVPQFSSGSRMGFVNKCSFKEEVMEKTIERRQKRMMKNRESAARSRARKQAHNNQLEHKVFLLRRTNNWLKKKKGIFVWANFTYTSGGMLEVQIN	239	53.02	68.08	-0.601	Nucleus	XP_007224746.1	K14432|2.8e-33|pper:18788603|K14432 ABA responsive element binding factor | (RefSeq) ABSCISIC ACID-INSENSITIVE 5-like protein 2	K14432|2.8e-33|pper:18788603|K14432 ABA responsive element binding factor | (RefSeq) ABSCISIC ACID-INSENSITIVE 5-like protein 3	K14432|2.8e-33|pper:18788603|K14432 ABA responsive element binding factor | (RefSeq) ABSCISIC ACID-INSENSITIVE 5-like protein 4	K14432|2.8e-33|pper:18788603|K14432 ABA responsive element binding factor | (RefSeq) ABSCISIC ACID-INSENSITIVE 5-like protein 5	bZIP transcription factor	ABSCISIC ACID-INSENSITIVE 5-like protein 3 OS=Arabidopsis thaliana OX=3702 GN=DPBF4 PE=1 SV=1	ABSCISIC ACID-INSENSITIVE 5-like protein 3 [Camellia sinensis]
VaccDscaff12-snap-gene-201.18	VcbZIP23		MGQGSNIPVLATLTFDDQAHSQQLGNSNKQLNSTMNNLDEFVNNFLSPDQQCQSIKNPSSSSKSSSLVFQGNFNFNGTHSRKTADEVWREIICGEDSIVNPQPLMAVDPTVVMAAAQQEDWFKFPIQSVLDLNSQVGIENPPVEFGHSQNQLESPLPINVPQFSSDSHMGFVNKCSFKEEVMEKTIERRQKRMMKNRESAARSRARKQAHNNQLEHKVFLLRRTNNWLKKKKSIKCTKVARKFWNLKPIMLTKPLIPLYFFHLYAGNQHVIVFTFNFQAQIPAATNKFVAILASANIILFKSSSFFHFFHNNIDQGIFVWPNFTYTSGGMLEVQIN	336	46.93	74.85	-0.397	Nucleus	XP_023923934.1	K14432|1.4e-33|pmum:103333085|K14432 ABA responsive element binding factor | (RefSeq) ABSCISIC ACID-INSENSITIVE 5-like protein 3	K14432|1.4e-33|pmum:103333085|K14432 ABA responsive element binding factor | (RefSeq) ABSCISIC ACID-INSENSITIVE 5-like protein 4	K14432|1.4e-33|pmum:103333085|K14432 ABA responsive element binding factor | (RefSeq) ABSCISIC ACID-INSENSITIVE 5-like protein 5	K14432|1.4e-33|pmum:103333085|K14432 ABA responsive element binding factor | (RefSeq) ABSCISIC ACID-INSENSITIVE 5-like protein 6	bZIP transcription factor	ABSCISIC ACID-INSENSITIVE 5-like protein 3 OS=Arabidopsis thaliana OX=3702 GN=DPBF4 PE=1 SV=1	ABSCISIC ACID-INSENSITIVE 5-like protein 3 [Camellia sinensis]
VaccDscaff53-processed-gene-9.0	VcbZIP24		MEDVWNDITLASLQDHHRHSTTDNNPATTTTTFHGHTLLDFLSNKNPPPQPPPQPIHGGYGSPTSSPAAVALRLNSGPDDHQFDSILQGPVLRPISDASSCLDVSFEGLASSLPCLGRKRVPESDHNSGDRRHKRMIKNRESAARSRARKQAYFHFSSNLFFLFFDNQMCGQFERTSTNFRA	182	63.93	57.42	-0.724	Nucleus		K14432|1.0e-06|cann:107844057|K14432 ABA responsive element binding factor | (RefSeq) ABSCISIC ACID-INSENSITIVE 5-like protein 2	K14432|1.0e-06|cann:107844057|K14432 ABA responsive element binding factor | (RefSeq) ABSCISIC ACID-INSENSITIVE 5-like protein 3	K14432|1.0e-06|cann:107844057|K14432 ABA responsive element binding factor | (RefSeq) ABSCISIC ACID-INSENSITIVE 5-like protein 4	K14432|1.0e-06|cann:107844057|K14432 ABA responsive element binding factor | (RefSeq) ABSCISIC ACID-INSENSITIVE 5-like protein 5	bZIP transcription factor	Protein FD OS=Arabidopsis thaliana OX=3702 GN=FD PE=1 SV=1	hypothetical protein C3L33_17810, partial [Rhododendron williamsianum]
VaccDscaff12-snap-gene-388.23	VcbZIP25		MEEVWNDITLASLQDHHHHRHSTTDNNPATTTTFHGHTLLDFLSNKNPPPQPPPQPIHGGYGSPTSSPAAVALRLNSGPDDHQFDSILQGPVLRPISDASSCLDVSFEGLASSLPCLGRKRVPESDHNSGDRRHKRMIKNRESAARSRARKQAYFHFSSNLFFFAYTNELELEVAHLLEENAKLKKQQEQLSLAAAAQVPKKKSLFRSSTAPF	213	66.63	67.89	-0.689	Nucleus	AGK89941.1	K14432|8.4e-13|bna:111215322|K14432 ABA responsive element binding factor | (RefSeq) ABSCISIC ACID-INSENSITIVE 5-like protein 2	K14432|8.4e-13|bna:111215322|K14432 ABA responsive element binding factor | (RefSeq) ABSCISIC ACID-INSENSITIVE 5-like protein 3	K14432|8.4e-13|bna:111215322|K14432 ABA responsive element binding factor | (RefSeq) ABSCISIC ACID-INSENSITIVE 5-like protein 4	K14432|8.4e-13|bna:111215322|K14432 ABA responsive element binding factor | (RefSeq) ABSCISIC ACID-INSENSITIVE 5-like protein 5	bZIP transcription factor	Protein FD OS=Arabidopsis thaliana OX=3702 GN=FD PE=1 SV=1	Protein FD like [Actinidia chinensis var. chinensis]
VaccDscaff13-augustus-gene-39.23	VcbZIP26		MEDEWEDMNLASLRPDPTRTSNFNFQEFLTRPLTSTNPQTNTTTHVGAGYTSPESPLPPPPATALSLNSCPGHPFGFPFRPDPFFQAQPSFPNGPESLNIDPFDGLASSCSRIAESEAYTNELELEVAHLMEENARLKREQQQVNIKHNARREQCCYTNIIILYLFL	167	62.2	63.17	-0.598	Nucleus		--	--	--	--	--	bZIP transcription factor 27 OS=Arabidopsis thaliana OX=3702 GN=FDP PE=1 SV=1	hypothetical protein C3L33_01732, partial [Rhododendron williamsianum]
VaccDscaff42-snap-gene-23.38	VcbZIP27		MEDEWEDMNLASLRPDPTRTSNFNFQEFLTRPITSTNPQTNTTTHVGAGYTSPESPLPPPPATALSLNSCPGHPFGFPFRPDPFFQAQPSFPNGPESLNVDPFDGLASSCSRIAESEVRNTGDRRNKRMIKNRESAARSRARKQEWISLFSLFLMLTCLAYTNELELEVAHLMEENARLKREQQQ	185	57.96	57.57	-0.726	Nucleus	OMO83418.1	K14432|1.7e-09|ini:109181578|K14432 ABA responsive element binding factor | (RefSeq) ABSCISIC ACID-INSENSITIVE 5-like protein 2	K14432|1.7e-09|ini:109181578|K14432 ABA responsive element binding factor | (RefSeq) ABSCISIC ACID-INSENSITIVE 5-like protein 3	K14432|1.7e-09|ini:109181578|K14432 ABA responsive element binding factor | (RefSeq) ABSCISIC ACID-INSENSITIVE 5-like protein 4	K14432|1.7e-09|ini:109181578|K14432 ABA responsive element binding factor | (RefSeq) ABSCISIC ACID-INSENSITIVE 5-like protein 5	bZIP transcription factor	Protein FD OS=Arabidopsis thaliana OX=3702 GN=FD PE=1 SV=1	hypothetical protein C3L33_01732, partial [Rhododendron williamsianum]
VaccDscaff30-snap-gene-294.35	VcbZIP28		MEDEWEDMNLASLRPDPTRTSNFNFQEFLTRPLTSTNPQTNTTTHVGAGYTSPESPLPPPPATALSLNSCPGHPFGFPFRPDPFFQAQPSFPNGPESLNVDPFDGLASSCSRIAESEVRNTGDRRNKRMIKNRESAARSRARKQEWISLFSLFLMLTCLAYTNELELEVAHLMEENARLKREQQQLHLAAATQLPKRHSLHRSSTAPF	208	60.61	60.62	-0.687	Nucleus		K14432|4.5e-11|tcc:18586978|K14432 ABA responsive element binding factor | (RefSeq) ABSCISIC ACID-INSENSITIVE 5-like protein 2	K14432|4.5e-11|tcc:18586978|K14432 ABA responsive element binding factor | (RefSeq) ABSCISIC ACID-INSENSITIVE 5-like protein 3	K14432|4.5e-11|tcc:18586978|K14432 ABA responsive element binding factor | (RefSeq) ABSCISIC ACID-INSENSITIVE 5-like protein 4	K14432|4.5e-11|tcc:18586978|K14432 ABA responsive element binding factor | (RefSeq) ABSCISIC ACID-INSENSITIVE 5-like protein 5	bZIP transcription factor	Protein FD OS=Arabidopsis thaliana OX=3702 GN=FD PE=1 SV=1	hypothetical protein C3L33_01732, partial [Rhododendron williamsianum]
VaccDscaff32-snap-gene-326.34	VcbZIP29		MEDEWEDMNLASLRPDPTRTSNFNFQEFLTRPLTSTNPQTNTTTHVGAGYTSPESPLPPPPATALSLNSCPGHPFGFPFRPDPFFQAQPSFPNGPESLNVDPFDGLASSCSRIAESEVRNTGDRRNKRMIKNRESAARSRARKQEWISLFSLFLMLTCLAYTNELELEVAHLMEENARLKREQQQVSVVLYSFRPLHLAAATQLPKRHSLHRSSTAPF	218	58.82	63.62	-0.608	Nucleus	OMO83418.1	K14432|3.1e-10|mtr:MTR_7g088090|K14432 ABA responsive element binding factor | (RefSeq) bZIP transcription factor	K14432|3.1e-10|mtr:MTR_7g088090|K14433 ABA responsive element binding factor | (RefSeq) bZIP transcription factor	K14432|3.1e-10|mtr:MTR_7g088090|K14434 ABA responsive element binding factor | (RefSeq) bZIP transcription factor	K14432|3.1e-10|mtr:MTR_7g088090|K14435 ABA responsive element binding factor | (RefSeq) bZIP transcription factor	bZIP transcription factor	Protein FD OS=Arabidopsis thaliana OX=3702 GN=FD PE=1 SV=1	hypothetical protein C3L33_01732, partial [Rhododendron williamsianum]
VaccDscaff8-processed-gene-179.0	VcbZIP30	Group B	MIDPSPPNLTPLNPNITTDDFDALPIPPMDPAFFSSDPFDGDLDEFDFTFEDFDLDPLPSSIDLDPICFVTDPVSDVTSGGFGQVSGDNSPSPVSCDFANFLNLESTESSQGSGNKGGSNCPSPESETQLREVCEPVSSQGSGNSGSAASEALNYPSPDSGNSPTSASNSKNGFVDQNIKLEEEGNNCLLKRKKASEDVNSELRTSKYRRSNAVGNTDPSYGLDSTGDDEDKRKARLMRNRESAQLSRQRKKHYVEELEDKVRSMHSTIQDLNTKISYVMAENASLRQQLSGGAMCPPPPVPPPGIYPPMHMAPMGYPWMACPPYVVKPQGSQVPLVPIPRLKPQQPASAPRAKKVESNKKSEGRTKKVASVSFLGLLFFILFFGGLVPMVNVKFEGMQ…	723	48.65	69.67	-0.472	Nucleus	PSS33499.1	K03248|6.4e-20|sly:104648988|K03248 translation initiation factor 3 subunit G | (RefSeq) bZIP transcription factor 17-like	K03248|6.4e-20|sly:104648988|K03248 translation initiation factor 3 subunit G | (RefSeq) bZIP transcription factor 18-like	K09060|2.3e-06|vvi:104878802|K09060 plant G-box-binding factor | (RefSeq) light-inducible protein CPRF5-like	K09060|2.3e-06|vvi:104878802|K09060 plant G-box-binding factor | (RefSeq) light-inducible protein CPRF6-like	bZIP transcription factor	--	BZIP transcription factor [Actinidia chinensis var. chinensis]
VaccDscaff5-snap-gene-248.29	VcbZIP31		RESNALHVRVKNSLHTTSKRTNDLAFVFLQPRSEFQRYFPEPQSLSKRLYPIFQTLTMIDPSPPNLTPLNPNITTDDFDALPIPPMDPAFFSSDPFDGDLDEFDFTFEDFDLDPLPSSIDLDPICFVTDPVSDVTSGGFGQVSGDNSPSPVSCDFANFLNLESTESSQGSGNKGGSNCPSPESETQHREVCEPVSSQASGNSGSAASEALNYPSPDSGNSPTSASNSENGFVDQKIKLEEEGNNCLLKRKKASEDVNSEFRTSKYRRSNAVGNTDPSYGLDSTGDDEDKRKARLMRNRESAQLSRQRKKHYVEELEDKVRSMHSTIQDLNTKISYVMAENASLRQQLSGGAMCPPPPVPPPGIYPPMHMAPMGYPWMACPPYVVKPQGSQVPLVPIPRL…	780	48.72	69.08	-0.5	Nucleus	PSS33499.1	K03248|2.0e-19|sly:104648988|K03248 translation initiation factor 3 subunit G | (RefSeq) bZIP transcription factor 17-like	K03248|2.0e-19|sly:104648988|K03248 translation initiation factor 3 subunit G | (RefSeq) bZIP transcription factor 18-like	K09060|3.3e-136|pxb:103936031|K09060 plant G-box-binding factor | (RefSeq) bZIP transcription factor 16-like isoform X3	K09060|3.3e-136|pxb:103936031|K09060 plant G-box-binding factor | (RefSeq) bZIP transcription factor 16-like isoform X4	G-box binding protein MFMR	bZIP transcription factor 16 OS=Arabidopsis thaliana OX=3702 GN=BZIP16 PE=1 SV=1	BZIP transcription factor [Actinidia chinensis var. chinensis]
VaccDscaff1-augustus-gene-267.30	VcbZIP32		MIDPSAPDPTPPNPNITTDDFGALPIPPMDPAFFSSDPFDGDLDEFDFTFDDFDLPSDTEDFLNNPLPSSIDALDLDPFCFATDPVSDVTSGGFGQVSGDNSPSPVSCEFANFLNLESTESSQGSGNKGGSNCPSPESETQHREVCEPVSSQASGNSGSAASEALNYPSPDSGNSPTSASNSENGFVDQKIKLEEEGNNCLLKRKKASEDVNSEFRTSKYRRSNAVGNTDPSYGLDSTGDDEDKRKARLMRNRESAQLSRQRKKHYVEELEDKVRSMHSTIQDLNTKISYVMAENASLRQQLSGGAMCPPPPVPPPGIYPPMHMAPMGYPWMACPPYVVKPQGSQVPLVPIPRLKPQQPASAPRAKKVESNKKSEGRTKKVASVSFLGLLFFILFFGGL…	735	47.35	67.22	-0.492	Nucleus	PSS33499.1	K03248|1.4e-19|sly:104648988|K03248 translation initiation factor 3 subunit G | (RefSeq) bZIP transcription factor 17-like	K03248|1.4e-19|sly:104648988|K03248 translation initiation factor 3 subunit G | (RefSeq) bZIP transcription factor 18-like	--	--	Disordered region downstream of MFMR	bZIP transcription factor 16 OS=Arabidopsis thaliana OX=3702 GN=BZIP16 PE=1 SV=1	unnamed protein product [Coffea canephora]
VaccDscaff10-augustus-gene-164.19	VcbZIP33		MKNNLTTDDFSALPIPPMDPTFFSSDPFDGDLDEFDFTFDDFDLPSDTEDFLNNPLPSSIDALDLDPICFATDPVSDVTSDGFGQVSGDNSPSPVSCEFENFLNLESTEPSQGSGNKGGSNCPSPESETQHREVCEPVSSQASGNSGSAASEALNYPSPDSGNSPTSATNSENGFVDQKIKLEEEGNNCLLKRKKASEDVNSELRTSKYRRSNAVGNTDPSYGLDSTGDDEDKKKARLMRNRESAQLSRQRKKHYVEELEDKVRSMHSTIQDLNTKISYVMAENASLRQQLSGGAMCPPPPVPPPGIYPPMHMAPMGYPWMACPPYVVKPQGSQVPLVPIPRLKPQQPASAPRAKKVESNKKSEGRTKKVASVSFLGLLFFILFFGGLVPMVNVKFEGM…	721	45.16	68.65	-0.496	Nucleus	PSS33499.1	K03248|1.8e-19|sly:104648988|K03248 translation initiation factor 3 subunit G | (RefSeq) bZIP transcription factor 17-like	K03248|1.8e-19|sly:104648988|K03248 translation initiation factor 3 subunit G | (RefSeq) bZIP transcription factor 18-like	K09060|1.1e-96|nau:109221594|K09060 plant G-box-binding factor | (RefSeq) bZIP transcription factor 18-like	K09060|1.1e-96|nau:109221594|K09060 plant G-box-binding factor | (RefSeq) bZIP transcription factor 19-like	Disordered region downstream of MFMR	bZIP transcription factor 16 OS=Arabidopsis thaliana OX=3702 GN=BZIP16 PE=1 SV=1	hypothetical protein C3L33_18698, partial [Rhododendron williamsianum]
VaccDscaff14-snap-gene-368.34	VcbZIP34	Group G	ECPVMKKRRVDQMLADEANTDDKNTVSANYGGVKHQVLLQEDKLFSMPASNGDMGISSKGSSPASNFMTNNPNKPSGASVPVASAKMVAPKKVKTAQQIQDVPKLLDERRRLQNKEAARRLRDRKEEQKEIEAMADRLRKETSMLTKNLARYSEMCLELKEENDGLLEELKLLYEANALSAPKDEDHYQCLQPVREENNNRNQESSSEHKSSLTGPSTPDA	221	64	65.38	-0.997	Nucleus		K09060|6.1e-06|vvi:104878802|K09060 plant G-box-binding factor | (RefSeq) light-inducible protein CPRF3-like	K09060|6.1e-06|vvi:104878802|K09060 plant G-box-binding factor | (RefSeq) light-inducible protein CPRF4-like	K09060|6.1e-06|vvi:104878802|K09060 plant G-box-binding factor | (RefSeq) light-inducible protein CPRF5-like	K09060|6.1e-06|vvi:104878802|K09060 plant G-box-binding factor | (RefSeq) light-inducible protein CPRF6-like	bZIP transcription factor	--	BZIP transcription factor [Actinidia chinensis var. chinensis]
VaccDscaff2-augustus-gene-422.28	VcbZIP35		SCTEANTDDKNTVSANYGGVKHQVLLQEDKLFSMPASNGDMGISSKGSSPAPNFMTNNPNKPSGASVPVASAKMVAPKKVKTAQQIQDVPKLLDERRRLQNKEAARRLRDRKEEQKEIDAMADRLRKETSMLTKSLARYSEMCLELKEENDGLLVNFLNPNPLFSPFIYFLFLHGSRQVVSNS	183	54.9	71.97	-0.659	Nucleus		K09060|2.3e-06|vvi:104878802|K09060 plant G-box-binding factor | (RefSeq) light-inducible protein CPRF3-like	K09060|2.3e-06|vvi:104878802|K09060 plant G-box-binding factor | (RefSeq) light-inducible protein CPRF4-like	K09060|1.9e-118|tcc:18606829|K09060 plant G-box-binding factor | (RefSeq) bZIP transcription factor 18	K09060|1.9e-118|tcc:18606829|K09060 plant G-box-binding factor | (RefSeq) bZIP transcription factor 19	G-box binding protein MFMR	bZIP transcription factor 16 OS=Arabidopsis thaliana OX=3702 GN=BZIP16 PE=1 SV=1	hypothetical protein C3L33_18698, partial [Rhododendron williamsianum]
VaccDscaff47-augustus-gene-6.27	VcbZIP36		MGSSEMDKPAKEAKEPKTPTQQEQSSSTPAGAATPDWSGFQAYSPMPPHGFLASSPQAHPYMWGVQHIMPPYGTPPHPYVAMYPHGGIYAHPSMPPGSYPFSPFAMPSPNGIAEASGNTPSSMEADGKLPEGKEKLPIKRSKGSLGSLNMITGKNVEPGKTPGASANGVSSKRYDYLWPFVVTVADFFCFLSHGTHVNGFGYVVLKVQVKVRVKEVTQVLKMYVLLTQFVENCCIDLDSQTKPSEAEACRNGMATHGSQNGGPNTLPTMVNQSMAIVPMPAVGAPGGVPGPTTNLNIGMDYWGTATPPALPALHGKASPAPVAGGMVTAGSRESLQSQLWLQDERELKKQRRKQSNRESARRSRLRKQAECDELAQRAEALNEENATLRSELSRIRNEY…	436	59.08	59.56	-0.601	Nucleus	XP_028105750.1	K09060|3.3e-136|pxb:103936031|K09060 plant G-box-binding factor | (RefSeq) bZIP transcription factor 16-like isoform X1	K09060|3.3e-136|pxb:103936031|K09060 plant G-box-binding factor | (RefSeq) bZIP transcription factor 16-like isoform X2	K09060|5.0e-105|bvg:104893043|K09060 plant G-box-binding factor | (RefSeq) bZIP transcription factor 70	K09060|5.0e-105|bvg:104893043|K09060 plant G-box-binding factor | (RefSeq) bZIP transcription factor 71	G-box binding protein MFMR	bZIP transcription factor 16 OS=Arabidopsis thaliana OX=3702 GN=BZIP16 PE=1 SV=1	hypothetical protein D8674_032469 [Pyrus ussuriensis x Pyrus communis]
VaccDscaff22-augustus-gene-184.18/VaccDscaff46-augustus-gene-68.28/VaccDscaff46-augustus-gene-66.21	VcbZIP37		MGSSEMDKPAKEAKEPKTPTQQEQSSSTPAGAATPDWSGFQAYSPMPPHGFLASSPQAHPYMWGVQHIMPPYGTPPHPYVAMYPHGGIYAHPSMPPGSYPFSPFAMPSPNGIAEASGNTPSSMEADGKLPEGKEKLPIKRSKGSLGSLNMITGKNVEPGKTPGASANGVSSKSAESASEGSSEGSDASSQNDSQTKPSEAEACRNGMATHGSQNGGPNTLPTMVNQSMAIVPMPAVGAPGGVPGPTTNLNIGMDYWGTATPPALPALHGKASPAPVAGGMVTAGSRESLQSQLWLQDERELKKQRRKQSNRESARRSRLRKQAECDELAQRAEALNEENATLRSELSRIRNEYEQLLAQNASLKERLGEEVPGQEDDQNAGNGTQQTGQT	390	68.03	48.69	-0.832	Nucleus	XP_028105750.1	K09060|4.6e-142|cic:CICLE_v10001333mg|K09060 plant G-box-binding factor | (RefSeq) hypothetical protein	--	--	--	G-box binding protein MFMR	bZIP transcription factor 16 OS=Arabidopsis thaliana OX=3702 GN=BZIP16 PE=1 SV=1	hypothetical protein HYC85_008344 [Camellia sinensis]
VaccDscaff3-snap-gene-390.33	VcbZIP38		MDFSRWFEYLKVLVELNKSGNNLHRHPLAQLIQTGPVFRSDHPNHPFMPLFLSYENFGTGSYGIAYVCNRHILPCPPMGSWLQALKLIPTFGECRYGKTLAVVLIRAGRCVVLCQIELNWQIMPPYGTASHPYVAMYPHGGIYTHSSIPPGLYPFSPFPLPSPNGVAEASVSYLNSNGNTLSSTETDGKLSEGKKKLPIKRSKRSLSSSNMVTGKNNGPSKTSGASANGVSSRSAESASERSSEGSDADSQNDSPMKSGSQEDSLEGSAVSILPIAEAPSTMVNVPPCVPGPTTNLNIGMDYWGAAINGPLHSLNGNAPHSPVAGAIVPAGSRENIQSQPWLQDERELKRQRRKQSNRESARRSRLRKQAECDELAQRAEVLNEENATLRVELSHIRSE…	441	59.11	74.33	-0.496	Nucleus	XP_009625983.1	K09060|1.1e-96|nau:109221594|K09060 plant G-box-binding factor | (RefSeq) bZIP transcription factor 16-like	K09060|1.1e-96|nau:109221594|K09060 plant G-box-binding factor | (RefSeq) bZIP transcription factor 17-like	K04374|3.5e-12|mus:103997104|K04374 cyclic AMP-dependent transcription factor ATF-4 | (RefSeq) basic leucine zipper 63-like	K04374|3.5e-12|mus:103997104|K04374 cyclic AMP-dependent transcription factor ATF-4 | (RefSeq) basic leucine zipper 64-like	bZIP transcription factor	Basic leucine zipper 6 OS=Oryza sativa subsp. japonica OX=39947 GN=BZIP06 PE=2 SV=1	hypothetical protein HYC85_008344 [Camellia sinensis]
VaccDscaff2-augustus-gene-53.18	VcbZIP39		MGSSETNKPTKEPKTPTVQEQSSSTPTSTTNPDWSGFQAYSPVHPHGFMASSPQGHPYMWGVQQIMPPYGTAPHPYIAMYPHGGIYAHSSIPPGSYPFSPFPMPSPNGVAEASGNTRSSIETDGKLSEGKEKLPIKRSKRSLSSSNMVTGKNNGPSKTSGASANGVCSRSAESASERSSEGSDADSQNVGLTNEVGIRGRLFGRFGSEAPSTMVNMPPCVPGPTTNLNIGMDYWGAAVNGPLHSLNGNEPHSPVAGAIVPAGSRENIQSQPWLQDERELKRQRRKQSNRESARRSRLRKQAECDELAQRAEVLNEENATLRLELSHIQGEYEQLLSENASLKERLGEVPGQEDPRCGGN	359	67.29	52.48	-0.853	Nucleus	PPE02610.1	K09060|1.9e-118|tcc:18606829|K09060 plant G-box-binding factor | (RefSeq) bZIP transcription factor 16	K09060|1.9e-118|tcc:18606829|K09060 plant G-box-binding factor | (RefSeq) bZIP transcription factor 17	K09060|7.3e-06|bna:106437484|K09060 plant G-box-binding factor | (RefSeq) bZIP transcription factor 70-like	K09060|7.3e-06|bna:106437484|K09060 plant G-box-binding factor | (RefSeq) bZIP transcription factor 71-like	bZIP transcription factor	Basic leucine zipper 9 OS=Arabidopsis thaliana OX=3702 GN=BZIP9 PE=1 SV=1	hypothetical protein HYC85_008344 [Camellia sinensis]
VaccDscaff14-augustus-gene-38.22	VcbZIP40		MGSSETNKPTKEPKTPTVQEQSSSTPASTTNPDWSGFQAYSPVPPHGFMASSPQAHPYMWGLQQIMPPYGTAPHPYVAMYPHGGIYTHSSIPPGSYPFSPFPMPSPNGVAEASGNTLSSTETDGKLSEGKEKLPIKRSKRSLSSSNMVTGKNNGPSKTSGASANGVSSRSAESASERSSEGSDADSQNVGLTNEVRIPRRLFGRFGSETPSTMVNVPPCVPGPTTNLNIGMDYWGAAINGPLHSLNGNAPHSPVAGAIVPAGSRENIQSQPWLQDERELKRQKKAVQQGICVSIQVTKASERLFLFAECDELAQRAEVLNEENATLRVELSHIRSEYVQLLSENASLKLFPLVLRISCLFWLGENLFHCKLQFLLLFLLLAAAELKDRFWEVVPWKLLR…	434	57.78	79.1	-0.344	Nucleus	XP_009625983.1	K09060|5.0e-105|bvg:104893043|K09060 plant G-box-binding factor | (RefSeq) bZIP transcription factor 68	K09060|5.0e-105|bvg:104893043|K09060 plant G-box-binding factor | (RefSeq) bZIP transcription factor 69	K09060|4.3e-06|bna:106437484|K09060 plant G-box-binding factor | (RefSeq) bZIP transcription factor 70-like	K09060|4.3e-06|bna:106437484|K09060 plant G-box-binding factor | (RefSeq) bZIP transcription factor 71-like	bZIP transcription factor	Basic leucine zipper 9 OS=Arabidopsis thaliana OX=3702 GN=BZIP9 PE=1 SV=1	basic leucine zipper 4-like [Camellia sinensis]
VaccDscaff3-processed-gene-393.1	VcbZIP41		MGTSETNKAAKEPKTPTVQEQSSSTPTSTTNPDWSGFQAYSPVPPHGFMASSPQAHPYMWGVQQIMPPYGTAPHPYVAMYPHGGIYTHSSIPPGSYPFSSFPMPSPNGVAEASGNTLSSTETDGKLSQGKEKLPIRRSKRSLSSSNMVTGKNNGPKASGASANGVSSRSAESASERSSEGSDADSQNVGLTNEVRIPRRLFGRFGSETPSTMVNVPPCVPGPTTNLNIGMDYWGAAINGPLHSLNGNAPHSPVAGAIVPAGSRENIQSQPWLQAECDELAQRAEVLNEENATLRVELSHIRSEYEQLLSENASLKERLGEVPGQEDPRCGGN	332	61.06	55.57	-0.674	Nucleus	XP_028105750.1	K09060|2.0e-101|cic:CICLE_v10001333mg|K09060 plant G-box-binding factor | (RefSeq) hypothetical protein	--	K09060|4.3e-06|bna:106437484|K09060 plant G-box-binding factor | (RefSeq) bZIP transcription factor 70-like	K09060|4.3e-06|bna:106437484|K09060 plant G-box-binding factor | (RefSeq) bZIP transcription factor 71-like	bZIP transcription factor	Basic leucine zipper 9 OS=Arabidopsis thaliana OX=3702 GN=BZIP9 PE=1 SV=1	basic leucine zipper 25-like [Coffea arabica]
VaccDscaff33-snap-gene-131.48/VaccDscaff26-snap-gene-221.40/VaccDscaff21-snap-gene-224.44	VcbZIP42	Group E	MSRHARLPPRCPFQKKSTAHSIYDPLSPSSCKELYPRHQKSISQSSILEEQPEWLDDLLGDSDTNTKGTLHRRSASDSMTLLDDLVSLNDDASSVSSETGSGFESGCMYGPNSPRSKGKFTFPENTMVSALSDCLFQNPVEYLDGGLCASGMVHCEVQDGRGLAGEANAETKTDKRHSGQRSRVRKLQYIAELERTVDVLQTFESELALRVASLLQQRAALSVENSKLKQQMARLKKEKVIVDGRYQSLKKELERLKIHAAYSSSGNVDKDFRSSSASEEVNLDAVWQMLDIGRLDVNPRN	301	52.01	74.52	-0.651	Nucleus	PSR98101.1	K04374|3.5e-12|mus:103997104|K04374 cyclic AMP-dependent transcription factor ATF-4 | (RefSeq) basic leucine zipper 61-like	K04374|3.5e-12|mus:103997104|K04374 cyclic AMP-dependent transcription factor ATF-4 | (RefSeq) basic leucine zipper 62-like	--	--	bZIP transcription factor	Basic leucine zipper 43 OS=Arabidopsis thaliana OX=3702 GN=BZIP43 PE=1 SV=1	bZIP transcription factor 53-like [Camellia sinensis]
VaccDscaff1278-augustus-gene-0.4	VcbZIP43		MAQLPPKAPPPNMTQNWHSLPHQMMPVIPKTVTATGTAPPLSWVDEFLDFSSVRRSAYRRPETDSIAFLPLLEECHTSPPPRITTLHGGISTGGGFERLDDEQLMSMFADEMAMNTGPTMASSDPSTSSGHNSNEEEKPSPPQDHHQKKQKLKEEPRDQVDGSCKSDPPTPKPANNAAGGETIVDPKRVKRILANRQSAQRSRVRKLQYILELERSVTTLQTQVSALSPRVAFFDHQRLILNVDNSSLKQRIAALIQDKIFKDAHEEALRKEIERLTQVYREQNGKKAVTTAPPRPPPTSDDIQCTDEYTEGNQRE	316	58.15	64.24	-0.844	Nucleus	PSS05843.1	K04374|4.4e-58|mus:103997104|K04374 cyclic AMP-dependent transcription factor ATF-4 | (RefSeq) basic leucine zipper 61-like	K04374|4.4e-58|mus:103997104|K04374 cyclic AMP-dependent transcription factor ATF-4 | (RefSeq) basic leucine zipper 62-like	--	--	bZIP transcription factor	Basic leucine zipper 8 OS=Arabidopsis thaliana OX=3702 GN=BZIP8 PE=1 SV=1	bZIP transcription factor 53-like [Camellia sinensis]
VaccDscaff38-augustus-gene-218.40/VaccDscaff6-augustus-gene-147.30/VaccDscaff39-augustus-gene-244.33	VcbZIP44		MAQLPPKVPTMTQNWADFPHQRMSSLENLPPPTAQNHLSWIDEFHDFSTAKRGSHRRSISDSIAFIEPPMVDECRRSSALMGSRAGGGHHNMEFDRFDDEQLMSMFADEIAVGPAMSLSNASSPSDHNSNNDDKQVAPLDQHGQLQVKSEADEVQSSCKSEAQGTENSNEKINIDPKRVKRILANRQSAQRSRVRKLQYISELERSVTSLQAEVSVLSPRVAFLDHQRLILNVDNSAIKQRIAALAQDKIFKDAHQEALRREIERLRKVYQQQNLKAAENGAPPSSKLQPSSADANNGSMENEQLPN	307	66.35	69.67	-0.803	Nucleus	PSS05665.1	K04374|8.3e-70|mus:103997104|K04374 cyclic AMP-dependent transcription factor ATF-4 | (RefSeq) basic leucine zipper 61-like	K04374|8.3e-70|mus:103997104|K04374 cyclic AMP-dependent transcription factor ATF-4 | (RefSeq) basic leucine zipper 62-like	--	--	bZIP transcription factor	Basic leucine zipper 43 OS=Arabidopsis thaliana OX=3702 GN=BZIP43 PE=1 SV=1	bZIP transcription factor 53-like [Camellia sinensis]
VaccDscaff28-snap-gene-90.32	VcbZIP45	Group H	MQEQATSSMAASSLPSSSERSSSSALQLEIKEGMESDDEIRRVPEIGGETAGTASGREASSAAGPNRVQGSSEGTRKRGRSPADKEHKRLKRVSAQQARERKKAYLIELEVRVKDLEKKNCEMEERLSTLQNENQMLRQILKNTTAGMQEGRK	153	67.14	59.41	-1.092	Nucleus	PSS11146.1	K16241|2.5e-51|sind:105164593|K16241 transcription factor HY5 | (RefSeq) transcription factor HY5 isoform X1	K16241|2.5e-51|sind:105164593|K16241 transcription factor HY5 | (RefSeq) transcription factor HY5 isoform X2	K09060|5.5e-06|bvg:104893043|K09060 plant G-box-binding factor | (RefSeq) bZIP transcription factor 70	K09060|5.5e-06|bvg:104893043|K09060 plant G-box-binding factor | (RefSeq) bZIP transcription factor 71	bZIP transcription factor	Basic leucine zipper 43 OS=Arabidopsis thaliana OX=3702 GN=BZIP43 PE=1 SV=1	BZIP transcription factor [Actinidia chinensis var. chinensis]
VaccDscaff44-snap-gene-84.35	VcbZIP46		MQEQATSSMAASSLPSSSERSSSSALQLEIKEGMESDDEIRRVPEIGGETAGTASGREASSAAGPNRVQGSSEGTRKRGRSPADKEHKRLKRVSAQQARERKKAYLIELEVRVKDLEKKNCEMEERLSTLQNENQMLRQILKNTTAGMQEGRK	153	67.14	59.41	-1.092	Nucleus	PSS11146.1	K16241|2.5e-51|sind:105164593|K16241 transcription factor HY5 | (RefSeq) transcription factor HY5 isoform X1	K16241|2.5e-51|sind:105164593|K16241 transcription factor HY5 | (RefSeq) transcription factor HY5 isoform X2	K09060|6.7e-07|soe:110791421|K09060 plant G-box-binding factor | (RefSeq) bZIP transcription factor 16-like isoform X3	K09060|6.7e-07|soe:110791421|K09060 plant G-box-binding factor | (RefSeq) bZIP transcription factor 16-like isoform X4	bZIP transcription factor	Basic leucine zipper 43 OS=Arabidopsis thaliana OX=3702 GN=BZIP43 PE=1 SV=1	hypothetical protein C3L33_03973, partial [Rhododendron williamsianum]
VaccDscaff20-snap-gene-279.31	VcbZIP47		MQEQATSSMAASSLPSSSERSSSSALQLEIKEGMESDDEIRRVPEIGGETAGTASGREASSAAGPNRVQGSSEGTRKRGRSPADKEHKRLKRVSAQQARERKKAYLIELEVRVKDLEKKNCEMEERLSTLQNENQMLRQRGRGVSRVSELVHRRVQWLSIALDPALPLVGLKLTPPLRKAVSTTTELKLTNPTNSPFPGDNDYND	205	61.45	70.93	-0.887	Nucleus	PSS11146.1	K16241|2.1e-45|cic:CICLE_v10009720mg|K16241 transcription factor HY5 | (RefSeq) hypothetical protein	K16241|2.1e-45|cic:CICLE_v10009720mg|K16241 transcription factor HY6 | (RefSeq) hypothetical protein	K09060|9.9e-07|soe:110791421|K09060 plant G-box-binding factor | (RefSeq) bZIP transcription factor 16-like isoform X3	K09060|9.9e-07|soe:110791421|K09060 plant G-box-binding factor | (RefSeq) bZIP transcription factor 16-like isoform X4	bZIP transcription factor	Basic leucine zipper 43 OS=Arabidopsis thaliana OX=3702 GN=BZIP43 PE=1 SV=1	hypothetical protein C3L33_19809, partial [Rhododendron williamsianum]
VaccDscaff47-augustus-gene-122.44	VcbZIP48	Group I	MENQDKSSPNPNNYTTNYNHYVNNSNIYNSNLPPNSSQHASTNLSPTTPAPQFTTFFWNSDDSAASPSLLKGLYHRRAYSDGNFQVAAGEDDGGISGEALDGLFTPSLEEMGVDEDELISGFLNEDNDGGGSGGGSGGKKKKSLSVSGRATLPEELAEIWAEDPKRVKRILANRRSAARSKERKVRYMLELERKIQSLQSDSINLAAQIRIYERETRGLSTENVELKLRLQAMENQADLRDAINEALRHEVESLKIANAELRTPTEPSPLTSRRVPYSPTTASPSTLTPQPPTQYFSPLPSPSTVQPPTQYTSPLTSPPIVQLPVHYTTPLTSPSTVQLPVHYSPLTSPSTVQNVHFSPLNSPSLAQTAPFTQAASPSPSTSRATINFSPTPKPSVYAV…	459	71.58	67.19	-0.705	Nucleus		K20557|1.5e-30|gab:108450228|K20557 transcription factor VIP1 | (RefSeq) transcription factor VIP1-like	MAPK signaling pathway - plant (ko04016)	K09060|1.0e-05|adu:107471848|K09060 plant G-box-binding factor | (RefSeq) G-box-binding factor 1-like isoform X3	K09060|1.0e-05|adu:107471848|K09060 plant G-box-binding factor | (RefSeq) G-box-binding factor 1-like isoform X4	Uncharacterized conserved protein (DUF2045)	Basic leucine zipper 4 OS=Arabidopsis thaliana OX=3702 GN=BZIP4 PE=1 SV=1	hypothetical protein C3L33_09480, partial [Rhododendron williamsianum]
VaccDscaff43-augustus-gene-76.27	VcbZIP49		MENQDKSSPNPNNYTTNYNHYVNNSNIYNSNLPPNSSQHASTNLSPTTPAPQFTTFFWNSDDSAASPSLLKGLYHRRAYSDGNFQVAAGEDDGGISGEALDGLFTPSLEEMGVDEDELISGFLNEDNDGGGSGGGSGGKKKKSLSVSGRATLPEELAEIWAEDPKRVKRILANRRSAARSKERKVRYMLELERKIQSLQSDSINLAAQIRIYERETRGLSTENVELKLRLQAMENQADLRDAINEALRHEVESLKIANAELRTPTEPSPLTSRRVPYSPTTASPSTLTPQPPTQYFSPLPSPSTVQPPTQYTSPLTSPPIVQLPVHYTTPLTSPSTVQLPVHYSPLTSPSTVQNVHFSPLNSPSLAQTAPFTQAASPSPSTSRATINFSPTPKPSVYAV…	459	71.58	67.19	-0.705	Nucleus		K20557|1.5e-30|gab:108450228|K20557 transcription factor VIP1 | (RefSeq) transcription factor VIP1-like	MAPK signaling pathway - plant (ko04016)	K09060|7.1e-06|adu:107471848|K09060 plant G-box-binding factor | (RefSeq) G-box-binding factor 1-like isoform X3	K09060|7.1e-06|adu:107471848|K09060 plant G-box-binding factor | (RefSeq) G-box-binding factor 1-like isoform X4	bZIP transcription factor	Basic leucine zipper 4 OS=Arabidopsis thaliana OX=3702 GN=BZIP4 PE=1 SV=1	hypothetical protein C3L33_11087, partial [Rhododendron williamsianum]
VaccDscaff46-augustus-gene-145.19	VcbZIP50		MENQDKSSPNPNNYTTNYNHYVNNSNIYNSNLPPNSSQHASTNLSPTTPAPQFTTFFWNSDDSAASPSLLKGLYHRRAYSDGNFQVAAGEDDGGISGEALDGLFTPSLEEMGADEDELISGFLNEDNDGGGQLMDHEEGSRGGGGGSGSGGGKKKKSVSVSGRATLPEELAEIWAEDPKRVKRILANRRSAARSKERKVRYMLELERKIQSLQSDSINLAAQIRIYERETRGLSTENVELKLRLQAMENQADLRDAINEALRHEVESLKIANAELRTPTEPSLLTSRRVPYSPTTASPSTLTPQPPTQYFSPLPSPSTVQPPTQYTSPLTSPPTVQLPVHYTTPLTSPSTVQLPVHYSPLTSPSTVQNVHFSPLNSPSLAQTAPFTQAASPSPSTSRAT…	473	70.67	65.41	-0.727	Nucleus		K20557|9.0e-31|csv:101215277|K20557 transcription factor VIP1 | (RefSeq) transcription factor VIP1	MAPK signaling pathway - plant (ko04016)	K09060|3.5e-06|adu:107471848|K09060 plant G-box-binding factor | (RefSeq) G-box-binding factor 1-like isoform X3	K09060|3.5e-06|adu:107471848|K09060 plant G-box-binding factor | (RefSeq) G-box-binding factor 1-like isoform X4	bZIP transcription factor	Basic leucine zipper 4 OS=Arabidopsis thaliana OX=3702 GN=BZIP4 PE=1 SV=1	BZIP transcription factor [Actinidia chinensis var. chinensis]
VaccDscaff22-augustus-gene-300.43	VcbZIP51		MENQDKSSPNPNNYTTNYNHYVNNSNIYNSNLPPNSSQHASTNLSPTTPAPQFTTFFWNSDDSAASPSLLKGLYHRRAYSDGNFQVAAGEDDGGIFGEALDGLFTPSLEEMGAEEDELVSGFLNKDNDGGGQLMDHEEESGGGGGGSGGGKKKKSLSVSGRATLPEELAEIWAEDPKRVKRILANRRSAARSKERKVRYMLELERKIQSLQSDSINLAAQIRIYERETRGLSTENVELKLRLQAMENQADLRDAINEALRHEVESLKIANAELRTPTEPSPLTSRRVPYSPTTASPSTLTPQPPTQYFSPLPSPSAVQPPTQYSSPLTSPPTVQLPVHYTTPLTSPSTVQLPVHYSPLTSPSTVQNVHFSPLTSPSLAQTVPFTQAASPSPSTSRATIN…	471	75.53	65.48	-0.716	Nucleus	XP_028102355.1	K20557|1.5e-30|gab:108450228|K20557 transcription factor VIP1 | (RefSeq) transcription factor VIP1-like	MAPK signaling pathway - plant (ko04016)	--	--	bZIP transcription factor	Basic leucine zipper 4 OS=Arabidopsis thaliana OX=3702 GN=BZIP4 PE=1 SV=1	hypothetical protein C3L33_20854, partial [Rhododendron williamsianum]
VaccDscaff2-augustus-gene-118.30	VcbZIP52		MQDQPNPNHLYTNNYNDMNSTQNANLTTSHVAFNNPSPTTPIPASFDGLHHGGAQSEDDFWDFDDDLLSSLLDIRNLGQDDGGVCLMDQDNAGRGNSRLLEGGGGGVSLMDQCLGQSDEGGGGANLMEQGGGGGGELENYNNVEHGKSCLLEGSSERNEKNKKRGVPRYNLAEIWPEDPDRAKRLLEGRQYMARSREKKVRYVSELEEKAQFLEFEATNLSARLITYQRDKRGLTTENAELKVLLEVKQQQAELRDAISEALKQEVEKLKISNGGIQSPSDSFTFGTQPNSPLASLSPLQSPMHYYKLLPSPSTLQANVQHNSLTSPSTLQPNVQHNSLTCPSTLQPPVQYMPLTSPSALRSPLQSSPFTSPSGALLVVSHSPVSSTSPFTLKTVSRSP…	450	77.88	69.8	-0.692	Nucleus		K20557|1.2e-24|nnu:104599870|K20557 transcription factor VIP1 | (RefSeq) transcription factor VIP1	MAPK signaling pathway - plant (ko04016)	--	--	bZIP transcription factor	Basic leucine zipper 4 OS=Arabidopsis thaliana OX=3702 GN=BZIP4 PE=1 SV=1	hypothetical protein C3L33_20854, partial [Rhododendron williamsianum]
VaccDscaff3-augustus-gene-273.27	VcbZIP53		MQDQPNPNHLYTNNYNDMNSTQNANLTTSHVAFNNPSPTTPTPPIPASFDGLHHGGAQSEDDFWDFDDDLLSSLLDIRNLGQDDGGVCLMDQDGGRSGGELENHDNAGRGNSRLLDEGGGGVSLMDQILGQSDEGGGCANLMEQGGGGGGELENYNNVEHGKSCLLEGSSERNEKNKKRGVPRYNLAEIWPEDPDRAKRLLEGRQYMARSREKKVRYVSELEEKAQFLEFEATNLSAQLITYQRDKRGLTTENAELKVLLEVKQQQAELRDAISEALKQEVEKLKISNGGIQSPSDSFTFGTQPNSPLASLSPLQSPMHYYKLLPSPSTLQPNVQHNSLTSPSTLLPNAQHNSLTSPSTLQPNVPHNSLTSPSTLQPPVQYMPLTSPSALRSPLQSSPF…	480	77.34	70.31	-0.708	Nucleus		K20557|4.4e-25|egu:105052017|K20557 transcription factor VIP1 | (RefSeq) transcription factor VIP1	MAPK signaling pathway - plant (ko04016)	--	--	bZIP transcription factor	Basic leucine zipper 4 OS=Arabidopsis thaliana OX=3702 GN=BZIP4 PE=1 SV=1	bZIP transcription factor TGA10 [Camellia sinensis]
VaccDscaff2-augustus-gene-128.34	VcbZIP54		MEKDKFLNHGGSSLPPSGRHHSVFSPSGNSSLPPLGSGGNAEQGYFGHHGMPSDSAHFSHDISRMPDNPPKRNLGHRRAHSEILTLPDDISFDSDLGVVGGLDGPSLSDETEEDLLSMYLDMDKFNSSSATSGFQVGESSFTAASGSAPTPPAENMGPGSSERSRIRHQHSQSLDGSTTIKPEMLMSGSEDNMGSDSKKAVSASKLAELALVDPKRAKRIWANRQSAARSKERKMRYISELERKVQTLQTEATSLSAQLTLLQRDTTGLNAENNELKLRLQTLEQQVHLQDALNEALKEEIQHLKVLTGQGIPNGGPMMNFPPSFGGNQQFYPNNHAMHTLMAAQQFQQLQIHPQKQQQQQQPHHHHQFQQQQQLQQFQQQQLLHQEQQQQQEQYLRQT…	427	61.11	59.46	-0.936	Nucleus	XP_011091638.1	K20557|7.0e-51|egu:105038330|K20557 transcription factor VIP1 | (RefSeq) transcription factor VIP1	K20557|7.0e-51|egu:105038330|K20557 transcription factor VIP1 | (RefSeq) transcription factor VIP2	--	--	bZIP transcription factor	bZIP transcription factor 53 OS=Arabidopsis thaliana OX=3702 GN=BZIP53 PE=1 SV=1	bZIP transcription factor TGA10 [Camellia sinensis]
VaccDscaff25-augustus-gene-100.21/VaccDscaff3-augustus-gene-285.16	VcbZIP55		MEKDKFLNHGGSSLPPSGRHHSVFSPSGNSSLPPLGSGGNAEQGYFGHHGMPSDSAHFSHDISRMPDNPPKRNLGHRRAHSEILTLPDDISFDSDLGVVGGLDGPSLSDETEEDLLSMYLDMDKFNSSSATSGFQVGESSFTAASGSAPTPPAENVGPGSSERSRIRHQHSQSLDGSTTIKPEMLMSGSEDNMGSDSKKAVSASKLAELALVDPKRAKRIWANRQSAARSKERKMRYISELERKVQTLQTEATSLSAQLTLLQRDTTGLNAENNELKLRLQTLEQQVHLQDALNEALKEEIQHLKVLTGQGIPNGGPMMNFPPSFGGNQQFYPNNHAMHTLMAAQQFQQLQIHPQKQQQQQQQQPHHHHQFQQQQQLQQFQQQQLLHEEQQQQQEQYLR…	429	61.89	59.86	-0.943	Nucleus	XP_011091638.1	K20557|2.1e-50|egu:105038330|K20557 transcription factor VIP1 | (RefSeq) transcription factor VIP1	K20557|2.1e-50|egu:105038330|K20557 transcription factor VIP1 | (RefSeq) transcription factor VIP2	--	--	bZIP transcription factor	bZIP transcription factor 53 OS=Arabidopsis thaliana OX=3702 GN=BZIP53 PE=1 SV=1	hypothetical protein C3L33_08343, partial [Rhododendron williamsianum]
VaccDscaff30-augustus-gene-107.25/VaccDscaff30-augustus-gene-110.52/VaccDscaff13-augustus-gene-291.15/VaccDscaff32-augustus-gene-100.29	VcbZIP56		MGETEEGRMDMMRRLQSSFGTSSSIQPNMNQLDIPQFNTSQIRAPMRQFSPNFNGDGSGKRVGIPPSHPQIPPLSPYSQIPVTRPANQQMGSQNFAPRPTHSRSLSQPAFFSFDSLPPLSPSPYRDSPAMSNSGPVSTIDVSMEDRDTNLQSLLLPPSNFAKGSSPKVGESLPPRKAHRRSNSDIPFGLSTMLQSSPPLGPLKGPGGFEQSVFRDNSGAKPIQLVKRETSWDKGGESNVEGMGERKPEGEVMDDLFSAYMNLDSLDALNSSGTDDKQSMENREDLDSRASGTKTNGGDSSDNEATSCVNESGNGLPRQGINSSNEKREGNKRNAGGDITPTTRHYRSVSMDSFMGKLNFGDESPKLPPSPGLRPGQLSPSNSNDENSNTFSLEFGNGEF…	564	60.46	56.44	-0.948	Nucleus	PSS21713.1	K20557|1.3e-39|qsu:112021095|K20557 transcription factor VIP1 | (RefSeq) transcription factor VIP1-like	K20557|1.3e-39|qsu:112021095|K20557 transcription factor VIP1 | (RefSeq) transcription factor VIP2-like	--	--	bZIP transcription factor	bZIP transcription factor 53 OS=Arabidopsis thaliana OX=3702 GN=BZIP53 PE=1 SV=1	hypothetical protein C3L33_08343, partial [Rhododendron williamsianum]
VaccDscaff3-augustus-gene-100.27	VcbZIP57		MDPNFTGKPIAAPPYWARSDLDRMPDTPTRRAHHRRAHSETLFRFPSDVEDEDILLDDVVADFDLASLDVIPSLDDSSKSDDKSKLHNNHRSSSPAVGPSPTHHFRSLSVGADFFEGLEFGSGDGGKPPPAQNRFHHHRHSNSMDGSSSFDGGEESSEMSMDGMKKAMGPDRLAELALLDPKRAKRILANRQSAARSKERKIRYTNELERKVHTLQSEATTLSAQVTMLQRDTTGLTTENKELKLRLQAMEQQAHLRDALNDTLREEVQRLKIATGQIPAANGNPFGRGLPPQFPSQPQIFQHFNNNLSQQAQHQNNQAQQAQRPQQLHMSQSTTNNQTRSAQLQPSFLDFN	352	54.06	59.97	-0.941	Nucleus	XP_028056969.1	K20557|2.0e-88|vvi:100241011|K20557 transcription factor VIP1 | (RefSeq) transcription factor VIP1	K20557|2.0e-88|vvi:100241011|K20557 transcription factor VIP1 | (RefSeq) transcription factor VIP2	--	--	bZIP transcription factor	bZIP transcription factor 53 OS=Arabidopsis thaliana OX=3702 GN=BZIP53 PE=1 SV=1	hypothetical protein C3L33_19504, partial [Rhododendron williamsianum]
VaccDscaff2-augustus-gene-311.30/VaccDscaff25-augustus-gene-306.32	VcbZIP58		MVDGGERVVLPTTTTHPPPPQKPMDPNFTGKPIAAPPYWARSDLDRMPDTPTRRAHHRRAHSETLFRFPSDVEDEDILLDDVVADFDLASLDVIPSLDDSSKSDDKSKHNNNRSPAVGPSPTHHFRSLSVGADFFEGLEFGSGDGGKPPPAQNRYHHRHSNSMDGSSSFDGGEESSEMSMDGMKKAMGPDRLAELALLDPKRAKRPLSISLSHLLRDXXXXFFLFVYRRILANRQSAARSKERKIRYTNELERKVHTLQSEATTLSAQVTMLQRDTTGLTTENKELKLRLQAMEQQAHLRDALNDTLREEVQRLKIATGQIPAANGNPFGRGLPPQFPSQPQIFQHFNNNLSQQAQHQNNQAQQAQCPQQLHMSQSTTNNQTRSAQLQPSFLDFN	395	51.84	62.3	-0.846	Nucleus	XP_028056969.1	K20557|1.9e-87|vvi:100241011|K20557 transcription factor VIP1 | (RefSeq) transcription factor VIP1	K20557|1.9e-87|vvi:100241011|K20557 transcription factor VIP1 | (RefSeq) transcription factor VIP2	K09060|6.7e-06|mus:103986550|K09060 plant G-box-binding factor | (RefSeq) G-box-binding factor 3-like	K09060|6.7e-06|mus:103986550|K09060 plant G-box-binding factor | (RefSeq) G-box-binding factor 4-like	bZIP transcription factor	bZIP transcription factor 53 OS=Arabidopsis thaliana OX=3702 GN=BZIP53 PE=1 SV=1	hypothetical protein C3L33_20717, partial [Rhododendron williamsianum]
VaccDscaff25-snap-gene-309.35	VcbZIP59		MDPNFTGKPIAAPPYWARSDLDRMPDTPTRRAHHRRAQSETLFRFPSDVEDEDILLDDVVADFDLASLDVIPSLDDSSKSDDKSKLHNNNRSPAVGPSPTHHFRSLSVGADFFEGLEFGSGDGGKPPPAQNRYHHRHSNSMDGSSSFDGGEESSEMSMDGMKKAMGPDRLAELALLDPKRAKRPLSISLSHLIYRSWTYKLGSEGVLGFKILANRQSAARSKERKIRYTNELERKVHTLQSEATTLSAQVTMLQRDTTGLTTENKELKLRLQAMEQQAHLRDALNDTLREEVQRLKIATGQIPAANGNPFGRGLPPQFPSQPQIFQHFNNNLSQQAQHQNNQAQQAQCPQQLHMSQSTTNNQTRSAQLQPSFLDFN	376	52.04	64.18	-0.849	Nucleus	XP_028056969.1	K20557|4.1e-87|vvi:100241011|K20557 transcription factor VIP1 | (RefSeq) transcription factor VIP1	K20557|4.1e-87|vvi:100241011|K20557 transcription factor VIP1 | (RefSeq) transcription factor VIP2	K09060|7.2e-06|ats:109744298|K09060 plant G-box-binding factor | (RefSeq) LOC109744298; DNA-binding protein EMBP-1-like isoform X3	K09060|7.2e-06|ats:109744298|K09060 plant G-box-binding factor | (RefSeq) LOC109744298; DNA-binding protein EMBP-1-like isoform X4	bZIP transcription factor	bZIP transcription factor 44 OS=Arabidopsis thaliana OX=3702 GN=BZIP44 PE=1 SV=1	hypothetical protein C3L33_20717, partial [Rhododendron williamsianum]
VaccDscaff48-augustus-gene-83.44/VaccDscaff28-augustus-gene-324.51/VaccDscaff19-augustus-gene-31.29/VaccDscaff20-augustus-gene-32.30	VcbZIP60		MQDPSNSKLQTPPASFRPTHHRRAHSEVNFRLPDDLDLGSDQFDGPSGSFDEFGSEDDLFCTYMDIEKLGSTAANDGGDNGGGGGEGGVGEKSGRPRHRHSNSVDGSSVLLGESIEAKKAMAPEKLAELWAIDPKRAKRILANRQSAARSKERKARYITELERKVLTLQTEATTLSAQLTLFQRDTTGLSNENTELKLRLQAMEQQAQLRDALNEALKQEVERLKIATGESTSAPDSYNYGMQNLPHAQSSFYSHQPQQGRNIPHQLQMPQFHHLQSNMLNHHHHSLLMASQSQVLSEMQGLDINARGSHLVKSETPSMSASESSSIAF	329	57.37	66.23	-0.794	Nucleus	XP_028084122.1	K20557|9.2e-51|qsu:112021095|K20557 transcription factor VIP1 | (RefSeq) transcription factor VIP1-like	K20557|9.2e-51|qsu:112021095|K20557 transcription factor VIP1 | (RefSeq) transcription factor VIP2-like	K09060|2.0e-06|lang:109337780|K09060 plant G-box-binding factor | (RefSeq) G-box-binding factor 3-like	K09060|2.0e-06|lang:109337780|K09060 plant G-box-binding factor | (RefSeq) G-box-binding factor 4-like	bZIP transcription factor	bZIP transcription factor 44 OS=Arabidopsis thaliana OX=3702 GN=BZIP44 PE=1 SV=1	hypothetical protein C3L33_20717, partial [Rhododendron williamsianum]
VaccDscaff26-processed-gene-108.12	VcbZIP61		MQDPSNSTANSASRNAHNPSPPSFGPSRGAHHRRAHSDTSFRLPDDLDLVSDPFDDLFCTYMDMEKLGSGSAGAGDNAAGGEGEKDGRPRHRHSNSVDGSFLFGAESIEAKKAMAPDKLAELWSIDPKRAKRTNVQKHPSKSNRLSNRNKSGKADFKTLLRRDKILLSLNKYGGVALDCFKLTLLDPRSGSNPESINGYVHRILANRQSAARSKERKARYITELERKVLTLQTEATTLSAQLTLFQRDTTGLSNENTELKLRLQAMEQQAHLRDALNEALKQEVERLKIATGEMTSQSDAYNYGMQQHHPYNQSSFFSQQPQGGPSDAQQMQMPQFHSLQSNMLNHHHPLLTASHSQSQAFSEMLHQDSLGRLRGLDINARGSHLVKSEGPSISASESS…	402	47.9	63.71	-0.835	Nucleus	PSR93258.1	K20557|2.3e-43|pop:7467825|K20557 transcription factor VIP1 | (RefSeq) transcription factor VIP1	K20557|2.3e-43|pop:7467825|K20557 transcription factor VIP1 | (RefSeq) transcription factor VIP2	--	--	bZIP transcription factor	bZIP transcription factor 44 OS=Arabidopsis thaliana OX=3702 GN=BZIP44 PE=1 SV=1	hypothetical protein C3L33_02654, partial [Rhododendron williamsianum]
VaccDscaff33-augustus-gene-230.31/VaccDscaff29-augustus-gene-108.22	VcbZIP62		MQDPSNSTANSASRNAHNPSPPSFGPSRAAHHRRAHSDTSFRLPDDLDLVSDPFDGPPGSFDEIGSEDDLFCTYMDMEKLGSSSADGGGGDFNNAAGGGGVAAESSGEGEKNARPRHRHSNSVDGSFLFGAESIEAKKAMAPDKLAELWSIDPKRAKRILANRQSAARSKERKARYITELERKVLTLQTEATTLSAQLTLFQRDTTGLSNENTELKLRLQAMEQQAHLRDALNEALKQEVERLKIATGEMTSQSDAYNYGMQHHHPYNQSSFFSQQPQGGPSDAQQMQMPQFHSLQSNMLNHHHPLLTASHSQSQAFSEMLHQDSLGRLRGLDINARGSHLVKSEGPSISASESSSTF	358	55.1	58.21	-0.817	Nucleus	PSR93258.1	K20557|1.1e-54|qsu:112021095|K20557 transcription factor VIP1 | (RefSeq) transcription factor VIP1-like	K20557|1.1e-54|qsu:112021095|K20557 transcription factor VIP1 | (RefSeq) transcription factor VIP2-like	--	--	bZIP transcription factor	bZIP transcription factor 44 OS=Arabidopsis thaliana OX=3702 GN=BZIP44 PE=1 SV=1	hypothetical protein C3L33_07112, partial [Rhododendron williamsianum]
VaccDscaff21-augustus-gene-108.32	VcbZIP63		MQDPSNSTANSVSRNAHNPSPPSFGPSRAAHHRRAHSDTSFRLPDDLDLVSDRFDGPPGSFDEIGSEDDLFCTYMDMEKLGSSSAEGGGGDFNNAAGGGGVAAESSGEGEKNARPRHRHSNSVDGSFLFGAESIEAKKAMAPDKLAELWSIDPKRAKRILANRQSAARSKERKARYITELERKVLTLQTEATTLSAQLTLFQRDTTGLSNENTELKLRLQAMEQQAHLRDALNEALKQEVERLKIATGEMTSQSDAYNYGMQQHHPYNQSSFFSQQPQGGPSDAQQMQMPQFHSLQSNMLNHHHPLLTASHSQSQAFSEMLHQDSLGRLRGLDINARGSHLVKSEGPSISASESSSTF	358	55.13	58.74	-0.819	Nucleus	PSR93258.1	K20557|2.8e-53|qsu:112021095|K20557 transcription factor VIP1 | (RefSeq) transcription factor VIP1-like	K20557|2.8e-53|qsu:112021095|K20557 transcription factor VIP1 | (RefSeq) transcription factor VIP2-like	K03248|6.4e-20|sly:104648988|K03248 translation initiation factor 3 subunit G | (RefSeq) bZIP transcription factor 19-like	K03248|6.4e-20|sly:104648988|K03248 translation initiation factor 3 subunit G | (RefSeq) bZIP transcription factor 20-like	bZIP transcription factor	bZIP transcription factor 17 OS=Arabidopsis thaliana OX=3702 GN=BZIP17 PE=1 SV=2	hypothetical protein C3L33_07112, partial [Rhododendron williamsianum]
VaccDscaff15-snap-gene-309.37	VcbZIP64		MEDKSKKCVPGLPPCVPGPPPFLNRPPVFRKPFTITPPPTTPPVASGSRDLGWHQMQPYFTNHGEAGSSETKSPLEMFKGKAQLPPPPPPPPPPMVRNPIESVTPSFDNRGGRITVKTKLGIDYEMKLGRIVDPKVDDKKIRSMDFVEERHAQSPKRICFVRRIISNRISAQKSRTRKAQYLNDMERKKKDLEVEVAMLAPRIPSEQEKQKQLQLENHFLKQRISACEDMAKLSMAMIEDNRAVIRSLKEVMYAAQQNFYMQLQEEPSPSMLVAGNADEQMTMVGDFISSSNEPKPMVEDQALDFVSITIDPPNNLHDVKY	321	57.51	67.1	-0.674	Nucleus		K04374|2.7e-07|mus:103997104|K04374 cyclic AMP-dependent transcription factor ATF-4 | (RefSeq) basic leucine zipper 61-like	K04374|2.7e-07|mus:103997104|K04374 cyclic AMP-dependent transcription factor ATF-4 | (RefSeq) basic leucine zipper 62-like	K03248|2.0e-19|sly:104648988|K03248 translation initiation factor 3 subunit G | (RefSeq) bZIP transcription factor 19-like	K03248|2.0e-19|sly:104648988|K03248 translation initiation factor 3 subunit G | (RefSeq) bZIP transcription factor 20-like	bZIP transcription factor	bZIP transcription factor 17 OS=Arabidopsis thaliana OX=3702 GN=BZIP17 PE=1 SV=2	hypothetical protein C3L33_07112, partial [Rhododendron williamsianum]
VaccDscaff24-augustus-gene-67.43	VcbZIP65		MEDKSKKCVPGLPPCVSGPPPFLNRPPVSRKPFTITPPPTTPSVASGSRDLGWHQMQPYFTNHGEAGSSETKSPLEMFKGKAQLPPPPPPPPMVRNPIESVTPSFDNRGGRITVKTKLGIDYEMKLGRIVDPKVDDKKIRRIISNRISAQKSRTRKAQYLHDMERKKKDLEVEVAMLAPRIPSEQEKQKQLQLENHFLKQRISACEDMAKLSMAMIEDNRAVIRSLKEVMYAAQQNFYMQLQEEPSPSMLVAGNADQEQMMMVGDFISSSNEPKPMVEDQALDFVSITIDPPNNLHDVKY	300	52.5	68.23	-0.675	Nucleus		K04374|1.4e-08|mus:103997104|K04374 cyclic AMP-dependent transcription factor ATF-4 | (RefSeq) basic leucine zipper 61-like	K04374|1.4e-08|mus:103997104|K04374 cyclic AMP-dependent transcription factor ATF-4 | (RefSeq) basic leucine zipper 62-like	K03248|1.4e-19|sly:104648988|K03248 translation initiation factor 3 subunit G | (RefSeq) bZIP transcription factor 19-like	K03248|1.4e-19|sly:104648988|K03248 translation initiation factor 3 subunit G | (RefSeq) bZIP transcription factor 20-like	bZIP transcription factor	bZIP transcription factor 17 OS=Arabidopsis thaliana OX=3702 GN=BZIP17 PE=1 SV=2	hypothetical protein C3L33_04477, partial [Rhododendron williamsianum]
VaccDscaff11-augustus-gene-321.43	VcbZIP66		MEVKSKKCVPGLPPCVSGPPPFLNRPPVFRKPFTITPPPTTPPVSSGSRDLGWHQMQPYFTNHGEAGSSETKSPLEMFKGKAQLPPPPPPPPMVRNPIESVTPSFDNRGGRITVKTKLGIDYEMKLGRIVDPKVDDKKIRRIISNRISAQKSRTRKAQYLHDMEGKKKDLEVEVAMLAPRIPSEQEKQKQLQLENHFLKQKISACEDMAKLSMAMIEDNRAVIRSLKEVMYAAQQNFYMQLQEEPSPSMLVAGNADQEQMMMVGDFISSSNEPKPMVEDRALDFVSITIDPPNNLHDVKY	300	51.87	68.87	-0.637	Nucleus		K04374|2.0e-07|mus:103997104|K04374 cyclic AMP-dependent transcription factor ATF-4 | (RefSeq) basic leucine zipper 61-like	K04374|2.0e-07|mus:103997104|K04374 cyclic AMP-dependent transcription factor ATF-4 | (RefSeq) basic leucine zipper 62-like	K03248|1.8e-19|sly:104648988|K03248 translation initiation factor 3 subunit G | (RefSeq) bZIP transcription factor 19-like	K03248|1.8e-19|sly:104648988|K03248 translation initiation factor 3 subunit G | (RefSeq) bZIP transcription factor 20-like	bZIP transcription factor	bZIP transcription factor 17 OS=Arabidopsis thaliana OX=3702 GN=BZIP17 PE=1 SV=2	hypothetical protein C3L33_04477, partial [Rhododendron williamsianum]
VaccDscaff47-processed-gene-112.3	VcbZIP67		MERSNQFVSRLPSSSNRPPVSPKPFTLTPSSTALPMATSSSEGWQNPYFVTQPHQEPSVEVTNKNPPLVISRNPIVAIEPSSTNVGGITVKTEQGIDYELRGRKLDLNMDTRKLRRLLSNRISAKRARVRKEEHVVDLEKKLKDLEGEVGVLNHLLQSEADTNIQLRMENKILLEKLRDQELEAELSLAQIAEYQAEAKRYKELYAAELRKVAHSRQQKMQPMESDPALDFETLAIDPPNSLMLPY	246	51.94	86.02	-0.661	Nucleus		--	--	K04374|2.7e-07|mus:103997104|K04374 cyclic AMP-dependent transcription factor ATF-4 | (RefSeq) basic leucine zipper 63-like	K04374|2.7e-07|mus:103997104|K04374 cyclic AMP-dependent transcription factor ATF-4 | (RefSeq) basic leucine zipper 64-like	bZIP transcription factor	--	Transcription factor like [Actinidia chinensis var. chinensis]
VaccDscaff22-snap-gene-295.38	VcbZIP68		MERSNQFVSRLPSSSNRPPVSPKPFTLTPSSTPLPMASSSSEGWQNPYFMTQPHQEPSVEFTNKNPPLVISRNPIVAIEPSSTNVGGITVKTEQGIYYELRGRKLDLNMDTRKLRRLLSNRISAKRARVRKEEHVVDLEKKLKDLEGEVGVLNHLLQSEADTNIQLRMENKILLEKLRDQELEAELSLEYQAEAKRYKELYAAELRKVAHSRQQKMQPMESDPALDFETLAIDPPNSLMPPY	242	56.34	80.58	-0.734	Nucleus		--	--	K04374|1.4e-08|mus:103997104|K04374 cyclic AMP-dependent transcription factor ATF-4 | (RefSeq) basic leucine zipper 63-like	K04374|1.4e-08|mus:103997104|K04374 cyclic AMP-dependent transcription factor ATF-4 | (RefSeq) basic leucine zipper 64-like	bZIP transcription factor	Basic leucine zipper 2 OS=Oryza sativa subsp. japonica OX=39947 GN=BZIP02 PE=2 SV=1	Transcription factor like [Actinidia chinensis var. chinensis]
VaccDscaff31-augustus-gene-190.22	VcbZIP69	Group C	MNNFPSCTGLTDTPLWSQNITSKQSCISTPIDSQSSICVSSPNSATKPKGRYCQAMGTTSGSSGEQSDDDDIDIDTEAGPCEQSTDAIALKRIKRMVSNRESARRSRSRKQAHLVELEQQVDQLRGENATLFKQLTDATQQFKDSSTNNRVLKSDVEALRAKVKLAEDMVARGSLTSTFSHLLQNHLSTPQSFGSHNMCRLGNVSPTINVGDDVSYPGMTQNSTLGVRNADAFSGNVNNGVINDTVSCVSDDWAWDSHVPTMSK	264	49.05	64.62	-0.624	Nucleus	XP_028078814.1	K09060|7.3e-06|bna:106437484|K09060 plant G-box-binding factor | (RefSeq) bZIP transcription factor 68-like	K09060|7.3e-06|bna:106437484|K09060 plant G-box-binding factor | (RefSeq) bZIP transcription factor 69-like	K04374|2.0e-07|mus:103997104|K04374 cyclic AMP-dependent transcription factor ATF-4 | (RefSeq) basic leucine zipper 63-like	K04374|2.0e-07|mus:103997104|K04374 cyclic AMP-dependent transcription factor ATF-4 | (RefSeq) basic leucine zipper 64-like	bZIP transcription factor	Basic leucine zipper 2 OS=Oryza sativa subsp. japonica OX=39947 GN=BZIP02 PE=2 SV=1	Transcription factor like [Actinidia chinensis var. chinensis]
VaccDscaff18-augustus-gene-157.17	VcbZIP70		MNNFPSCTGLTDTPLWSQNITSKQSCISTPIDSQSSICVSSPNSATKPKGRYCQAMGTTSGSSGEQSDDDDIDIDTEAGPCEQSTDAIALKRIKRMVSNRESARRSRSRKQAHLVELEQQVDQLRGENATLFKQLTDATQQFKDSTTNNRVLKSDVEALRAKVKLAEDMVARGSLTSTFSHLLQNHLSTPQSFGSHNMCRLGNVSPTINVGDDVSYPGMTQNSTLGVRNADAFSGNVNNGVINDTVSCVSDDWAWDSHVPTMSK	264	48.32	64.62	-0.623	Nucleus	XP_028078814.1	K09060|4.3e-06|bna:106437484|K09060 plant G-box-binding factor | (RefSeq) bZIP transcription factor 68-like	K09060|4.3e-06|bna:106437484|K09060 plant G-box-binding factor | (RefSeq) bZIP transcription factor 69-like	--	--	bZIP transcription factor	--	Basic leucine zipper like [Actinidia chinensis var. chinensis]
VaccDscaff7-augustus-gene-156.20	VcbZIP71		MDRRRAVNSAAILSDMKRSQSELALEELFSSVDDDNAVGVDFPTHNTNNNNNNNPLHDVSIFTAETSAAANHNSFPFANQEIMNNFPSCTGLTDALLWSQNITSKQSCISTPIDSQSSICVSSPNSATKPKGSYCQAMGTTSGSSGEQSDDDDIDTEAGPCEQSTDAIALKRIKRMVSNRESARRSRSRKQAHLVELEQQVDQLRGENATLFKQLTDATQQFKDSTTNNRVLKSDVEALRAKVKLAEDMVARGSLTSTFSHLLQNHLSTPQSFGSHNMCRLGNVSPTINVEGDVSYPGMTQNSTLGVRNADAFSGNVNNGVINDTVSCVSDDWAWDSHVPTMSK	344	51.96	66.08	-0.599	Nucleus	CAC95126.1	K09060|4.3e-06|bna:106437484|K09060 plant G-box-binding factor | (RefSeq) bZIP transcription factor 68-like	K09060|4.3e-06|bna:106437484|K09060 plant G-box-binding factor | (RefSeq) bZIP transcription factor 69-like	--	--	bZIP transcription factor	--	hypothetical protein C3L33_10388, partial [Rhododendron williamsianum]
VaccDscaff9-processed-gene-318.7/VaccDscaff35-processed-gene-250.4	VcbZIP72	Group S	MENHETPPPSNPTQDSSTYFTTFQKNTSFPIYLHIQPFQHDLSPKTSSHSNNSLNSNSMTAAEGKEAKASGNDLRHKRLLSNRESARRTRLRRKKQIEELQSQNNKLTTTNHKVTEELINLTQCINKIFQENAQLKEENSVLRRSFIASQKTPLGDLEEVGFSICLREEGSNPSILDSVNLIN	183	69.51	69.84	-0.928	Nucleus	PSR96582.1	--	--	K16241|2.5e-51|sind:105164593|K16241 transcription factor HY5 | (RefSeq) transcription factor HY5 isoform X3	K16241|2.5e-51|sind:105164593|K16241 transcription factor HY5 | (RefSeq) transcription factor HY5 isoform X4	bZIP transcription factor	Transcription factor HY5 OS=Solanum lycopersicum OX=4081 GN=HY5 PE=2 SV=1	transcription factor RF2b-like [Camellia sinensis]
VaccDscaff36-processed-gene-99.5	VcbZIP73		MTAAEGKEAKASANDLRHKRLLLNRESARRTRLRRKKQIEELQSQNNKLTTTNHKVTEDLINLTQCINKIFQENAQLKEENSVLRSLIACQKTPLGDLEEVGFSICLREEGSHPSILDSVNLIN	124	72.11	94.44	-0.701	Nucleus		--	--	K16241|2.5e-51|sind:105164593|K16241 transcription factor HY5 | (RefSeq) transcription factor HY5 isoform X3	K16241|2.5e-51|sind:105164593|K16241 transcription factor HY5 | (RefSeq) transcription factor HY5 isoform X4	bZIP transcription factor	Transcription factor HY5 OS=Solanum lycopersicum OX=4081 GN=HY5 PE=2 SV=1	transcription factor RF2b-like [Camellia sinensis]
VaccDscaff4-processed-gene-343.21	VcbZIP74		MTAAEGKEAKASANDLRHKRLLSNRESARRTRLRRKKQIEELQSQNNKLTTTNHKVTEELINLTQCINKIFQENAQLKEENSVLRSFIASQKTPFGDLEENQNSQGQLG	109	72.36	73.49	-1.1	Nucleus	XP_018853242.1	--	--	K16241|2.1e-45|cic:CICLE_v10009720mg|K16241 transcription factor HY7 | (RefSeq) hypothetical protein	K16241|2.1e-45|cic:CICLE_v10009720mg|K16241 transcription factor HY8 | (RefSeq) hypothetical protein	bZIP transcription factor	Transcription factor HY5 OS=Solanum lycopersicum OX=4081 GN=HY5 PE=2 SV=1	transcription factor RF2b-like [Camellia sinensis]
VaccDscaff48-processed-gene-6.4/VaccDscaff28-processed-gene-247.6/VaccDscaff20-processed-gene-106.3	VcbZIP75		MLSSDVAAIHYLASENPSPFQSNFSMFPNTIPPFQFSNNAYLTNFPNPQLSPPFQDFAPQSSCLSNNSTSDDAEEHQHHTIIDERKQRRMISNRESARRSRMRKQKHLDELWSLVVRLRAENSHLIDKLNHVSECHDKVVQENVRLKEEASDLHQVITDLRLGSPFPSLRDLEEVTCNTAHLRAESSNQSITTTSTNLLH	200	65.8	73.15	-0.726	Nucleus	CDP00505.1	K09060|5.5e-06|bvg:104893043|K09060 plant G-box-binding factor | (RefSeq) bZIP transcription factor 68	K09060|5.5e-06|bvg:104893043|K09060 plant G-box-binding factor | (RefSeq) bZIP transcription factor 69	--	--	Basic region leucine zipper	bZIP transcription factor 18 OS=Arabidopsis thaliana OX=3702 GN=BZIP18 PE=1 SV=1	transcription factor RF2b-like [Camellia sinensis]
VaccDscaff31-processed-gene-1.0/VaccDscaff7-processed-gene-335.9/VaccDscaff16-processed-gene-90.8	VcbZIP76		MESIPQFKAMHPNDAAELHFLVPSNPNPYLPNINMMQNNAAAFQFSRSSNPLYHLQTTPHVQEFNPQSTCFSNNSTSDEADEQNLSVINERKQRRMISNRESARRSRMRKQKHLDELWSQVVWLRNENHQLIDKLNHFSETHDKIVQENAQLKEETTGLRQMITDMQLNSPYPNLRDLEDINCDMAYLRTESSNQSDTSSSGGLLR	206	58.03	64.42	-0.957	Nucleus	XP_028108973.1	K09060|6.7e-07|soe:110791421|K09060 plant G-box-binding factor | (RefSeq) bZIP transcription factor 16-like isoform X1	K09060|6.7e-07|soe:110791421|K09060 plant G-box-binding factor | (RefSeq) bZIP transcription factor 16-like isoform X2	--	--	Basic region leucine zipper	bZIP transcription factor 18 OS=Arabidopsis thaliana OX=3702 GN=BZIP18 PE=1 SV=1	transcription factor RF2b-like [Camellia sinensis]
VaccDscaff18-processed-gene-306.10	VcbZIP77		MNAGLGYQSFVIFNHRVIYKLKLVEGNLDYLSPQYNNSFGQTILHNLSQIGASITISGRHNHSQTAASITISGRPWYSNTGYRDLTSVDTSLILPDLHHISQSIPQFKAMHPNDAAELHFLVPSNPNPYLPNINMMQNNAAAFQFSRSSNPLYHLQTTPHVQEFNPQSTCFSNNSTSDEADEQNLSVINERKQRRMISNRESARRSRMRKQKHLDELWSQVVWLRNENHQLIDKLNHFSETHDKIVQENAQLKEETTGLRQMITDMQLNSPYPNLRDLEDINCDMAYLRTESSNQSDTSSSGGLLR	306	50.04	75.23	-0.712	Nucleus		K09060|9.9e-07|soe:110791421|K09060 plant G-box-binding factor | (RefSeq) bZIP transcription factor 16-like isoform X1	K09060|9.9e-07|soe:110791421|K09060 plant G-box-binding factor | (RefSeq) bZIP transcription factor 16-like isoform X2	--	--	Basic region leucine zipper	bZIP transcription factor 18 OS=Arabidopsis thaliana OX=3702 GN=BZIP18 PE=1 SV=1	transcription factor RF2b-like [Camellia sinensis]
VaccDscaff23-processed-gene-296.0	VcbZIP78		MFGDQEDTPTRYELLSMVKKHSKLLGKSLGDEDDPSDVEMDLRFWHDVMDLYFIRGRESRGRQDDDLVFFVRKMNLHGYGFNDNMEGNSPYFVRRWAPKLDVLVGKSSVDVDWRRSFYLNLIAHTTFSVTVAICSHQVLKNHQSGLDARLSSIYKEVETTPAYPDICFAVDDFDSTFDAVVLTDPDHCYCVLLNADGGAAFPSERTTHDSSSSDVSSLKSDTGSGNTKKTKLTLFSGFVSYQMVRDAYEAGRSGFGSLLSLGHSPEKTDRIYMKGPGGRGEVEVAVSGVIVPTDMNLKEYPTSHLGALFYLSLCNDQSKQTSGPSSPTSKRGLNFGTFVRRAASVASVAAKHALAAAAATQGPDDEMLPLKCCLMSVSLPWEHIAHDLLFKEFYDASVL…	618	43.79	76.62	-0.374	Nucleus	XP_028065855.1	K09060|1.0e-05|adu:107471848|K09060 plant G-box-binding factor | (RefSeq) G-box-binding factor 1-like isoform X1	K09060|1.0e-05|adu:107471848|K09060 plant G-box-binding factor | (RefSeq) G-box-binding factor 1-like isoform X2	--	--	Basic region leucine zipper	bZIP transcription factor 18 OS=Arabidopsis thaliana OX=3702 GN=BZIP18 PE=1 SV=1	bZIP transcription factor family protein [Camellia fraterna]
VaccDscaff40-processed-gene-45.8	VcbZIP79		MPLLFQSFLVQRTPRVPSPSSLNTTPLHFLPSLFPSFLTSGSLFPSGLLMAMFLSEEPVQFQFPLVDATFTRDEIHELLSFVHSESPVNSESPINSTSGSETGRTVYSVNERKRRRMVSNRESARRSRLRKKMHLENVTNEVDRLKSENRELKNRLCLVSHQCQIVQRETNRLQTESFLLRQKLSGLCQILVDMNFQ	197	62.59	83.5	-0.406	Nucleus	XP_028065855.1	K09060|7.1e-06|adu:107471848|K09060 plant G-box-binding factor | (RefSeq) G-box-binding factor 1-like isoform X1	K09060|7.1e-06|adu:107471848|K09060 plant G-box-binding factor | (RefSeq) G-box-binding factor 1-like isoform X2	--	--	--	bZIP transcription factor 18 OS=Arabidopsis thaliana OX=3702 GN=BZIP18 PE=1 SV=1	bZIP transcription factor family protein [Camellia fraterna]
VaccDscaff12-processed-gene-117.2	VcbZIP80		MMAPGLTKILPTAFSDQNALTFPKFSSPADPTCAFPILLKYPSPPLPSFPFPSFLTSGSLFPSGLLMAMFLSEEPVQFQFPLVDATFTRDEIHELLSFVHSESPVNSESPINSTSGSETGRTVYSVNERKRRRMVSNRESARRSRLRKKMHLENVTNEVDRLKSENRELKNRLCLFSHQCQIVQRETNRLQTESFLLRQKLSGLCRIFVDMNFQ	214	64.65	75.14	-0.379	Nucleus		K09060|3.5e-06|adu:107471848|K09060 plant G-box-binding factor | (RefSeq) G-box-binding factor 1-like isoform X1	K09060|3.5e-06|adu:107471848|K09060 plant G-box-binding factor | (RefSeq) G-box-binding factor 1-like isoform X2	--	--	--	bZIP transcription factor 18 OS=Arabidopsis thaliana OX=3702 GN=BZIP18 PE=1 SV=1	Transcription factor PosF21 [Actinidia chinensis var. chinensis]
VaccDscaff41-processed-gene-25.5	VcbZIP81		MAMFLSEEPVQFQFPLVDATFTRDEIHELLSFVHSESPVNSESPINSTSGSETGRTVYSVNERKRRRMVSNRESARRSRLRKKMHLENVTNEVDRLKSENRELKNRLCLVSRICEYCSSSPLPSPSIVDHHRIITSSITVNRCRHQSETPSPSIVAGSLPLPISVSVDHYQRTVDGRCRSSSPSMVTVVEQRLLAIGKREKQ	202	74.65	78.02	-0.583	Nucleus		--	--	K20557|7.0e-51|egu:105038330|K20557 transcription factor VIP1 | (RefSeq) transcription factor VIP3	K20557|7.0e-51|egu:105038330|K20557 transcription factor VIP1 | (RefSeq) transcription factor VIP4	bZIP transcription factor	Probable transcription factor PosF21 OS=Arabidopsis thaliana OX=3702 GN=POSF21 PE=2 SV=1	hypothetical protein C3L33_21550, partial [Rhododendron williamsianum]
VaccDscaff13-processed-gene-111.15	VcbZIP82		METVDLHNRWFNSIYTLIGSDEPDRNMDNSSPGSDETNQVLNERKRRRMISNRESARRSRMRKKKHLENLRNQVNRLRIGNRELENRLRVTATTSTPGSILDDVLVDPSPHNFPLQPRHGDGEGSKAQTEWYT	133	52.12	62.26	-1.244	Nucleus	PSS36010.1	--	--	K20557|2.1e-50|egu:105038330|K20557 transcription factor VIP1 | (RefSeq) transcription factor VIP3	K20557|2.1e-50|egu:105038330|K20557 transcription factor VIP1 | (RefSeq) transcription factor VIP4	bZIP transcription factor	Probable transcription factor PosF21 OS=Arabidopsis thaliana OX=3702 GN=POSF21 PE=2 SV=1	hypothetical protein C3L33_21550, partial [Rhododendron williamsianum]
VaccDscaff32-processed-gene-266.16/VaccDscaff32-processed-gene-263.1	VcbZIP83		MLSAFSAFLSTDGLFGTPFSAFEGSFSPWDCQEPFFPFHQQEAVIFPNKIPHEPVMSNSGSENSNLNPVFANCEPDRNLDSSSLEPLFSFPKLDPALSPVNTPSEPVVSNSGSENSNPNPFISNSGSDDPDRNMDNSSPGSDETNQVLDERKRRRMISNRESARRSRMRKKKHLENLRNQVNRLRIGNRELENRLRLVTHHGQLVRRENDRFVSESAMLRQRLWAIHQVLLVRELQPFSASAWPCNTITSINEQNQAS	258	54.86	64.61	-0.765	Nucleus	PSS36010.1	--	--	K20557|1.3e-39|qsu:112021095|K20557 transcription factor VIP1 | (RefSeq) transcription factor VIP3-like	K20557|1.3e-39|qsu:112021095|K20557 transcription factor VIP1 | (RefSeq) transcription factor VIP4-like	bZIP transcription factor	bZIP transcription factor 29 OS=Arabidopsis thaliana OX=3702 GN=BZIP29 PE=2 SV=1	hypothetical protein C3L33_21550, partial [Rhododendron williamsianum]
VaccDscaff8-processed-gene-397.8/VaccDscaff1-processed-gene-18.17/VaccDscaff1-processed-gene-18.17/VaccDscaff5-processed-gene-16.7/VaccDscaff10-processed-gene-385.8	VcbZIP84		MVKHSSSSSSEGDAQMVDEKKRKRMISNRESARRSRNRREEHIKNLNCQITFFRNNNSEIAQKVNSISQKFMAAELENQRLIRLRHELTKRLESLEIVSSYVCGNPGDIPQYNSQPWSLSQQSMPLIASAGMSRY	135	71.9	67.93	-0.894	Nucleus	XP_028061075.1	--	--	K20557|2.0e-88|vvi:100241011|K20557 transcription factor VIP1 | (RefSeq) transcription factor VIP3	K20557|2.0e-88|vvi:100241011|K20557 transcription factor VIP1 | (RefSeq) transcription factor VIP4	bZIP transcription factor	Transcription factor VIP1 OS=Arabidopsis thaliana OX=3702 GN=VIP1 PE=1 SV=1	transcription factor RF2b-like [Camellia sinensis]
VaccDscaff2-processed-gene-329.4	VcbZIP85		MAAAAVVQKPFSFEVVFVQQYYHQSPGLVHRFYQDTDIKHVNGNQSSGTDSEAPLTPEQDLSPVVENHVSEQTVVSAEVNGEEALNPLDNGGVSVAKEEVPAAEVVDEEVPVAEVVDEAPDDSLVVCEANSKIEEVLKKSYGPIVMDMKGRDCLRAYILLLSMRICGRSTGICYCTSTGYSSRSGVIFSKTMHVDGLVTPIVVDGAWRIDSWKGTIAWCVLGTNGFAQEQNVGKGLCKLKDYGGGFGDSQSLVLGKKQEQWVTLIGFRVHVPKRLGEFDLSVHRLGESICSVRDAPIQTSSSSVTSVDELRYVGMDERKRKRLISNRDSARRSRMRKKKTMEDLANEVTRLKCENNGIVGKISKAAEGYVVVEAENNVLRAQAVELTERLRSLNSFLNC…	433	42.36	86.33	-0.26	Nucleus	XP_028077180.1	--	--	K20557|1.9e-87|vvi:100241011|K20557 transcription factor VIP1 | (RefSeq) transcription factor VIP3	K20557|1.9e-87|vvi:100241011|K20557 transcription factor VIP1 | (RefSeq) transcription factor VIP4	bZIP transcription factor	Transcription factor VIP1 OS=Arabidopsis thaliana OX=3702 GN=VIP1 PE=1 SV=1	Transcription factor RF2b like [Actinidia chinensis var. chinensis]
VaccDscaff25-processed-gene-327.20/VaccDscaff14-processed-gene-284.0	VcbZIP86		MSAPIQTSSSSVTSVDELRYVGMDERKRKRLISNRDSARRSRMRKKKTMEDLANEVTRLKCENNGIVGKISKAAEGYVVVEAENNVLRAQAVELTERLRSLNSFLNCMGLNFEISDVPDTLLRPWNLPCPSQPIMASFNHE	141	46.51	81.56	-0.529	Nucleus		--	--	K20557|4.1e-87|vvi:100241011|K20557 transcription factor VIP1 | (RefSeq) transcription factor VIP3	K20557|4.1e-87|vvi:100241011|K20557 transcription factor VIP1 | (RefSeq) transcription factor VIP4	bZIP transcription factor	Transcription factor VIP1 OS=Arabidopsis thaliana OX=3702 GN=VIP1 PE=1 SV=1	Transcription factor RF2b like [Actinidia chinensis var. chinensis]
VaccDscaff3-processed-gene-74.22	VcbZIP87		MSAPIQTNSSSVTSVDELRYVGMDERKRKRLISNRDSARRSRMRKKKTVEDLANEVTRLKCENNGIVGKINKTAGGYMVVEAENNVLRAQAAELTERLSHYCLNHTDSDEQDRKAMRSGDTGNLA	125	44.23	69.44	-0.906	Nucleus	XP_028077180.1	--	--	K20557|9.2e-51|qsu:112021095|K20557 transcription factor VIP1 | (RefSeq) transcription factor VIP3-like	K20557|9.2e-51|qsu:112021095|K20557 transcription factor VIP1 | (RefSeq) transcription factor VIP4-like	bZIP transcription factor	Transcription factor RF2b OS=Oryza sativa subsp. japonica OX=39947 GN=RF2b PE=1 SV=2	Transcription factor RF2b like [Actinidia chinensis var. chinensis]
VaccDscaff22-processed-gene-368.3/VaccDscaff43-processed-gene-4.12/VaccDscaff46-processed-gene-205.3/VaccDscaff47-processed-gene-193.3	VcbZIP88		MKQLASSGSDGNPRYAGVDERKRKRMISNKESARRSRIRKQQHVESLISQVTQLQNENKLIEEKINNVADVYIGLAIENNVMTAQLSELTDRLRSLNSVLQIAEEVVGYAVDIPEIPDALLEPWQLPCPMQTVAAPASMFRC	142	57.71	94.08	-0.425	Nucleus	PSS14727.1	K09060|6.7e-06|mus:103986550|K09060 plant G-box-binding factor | (RefSeq) G-box-binding factor 1-like	K09060|6.7e-06|mus:103986550|K09060 plant G-box-binding factor | (RefSeq) G-box-binding factor 2-like	K20557|2.3e-43|pop:7467825|K20557 transcription factor VIP1 | (RefSeq) transcription factor VIP3	K20557|2.3e-43|pop:7467825|K20557 transcription factor VIP1 | (RefSeq) transcription factor VIP4	--	bZIP transcription factor 18 OS=Arabidopsis thaliana OX=3702 GN=BZIP18 PE=1 SV=1	hypothetical protein C3L33_07902, partial [Rhododendron williamsianum]
VaccDscaff13-processed-gene-278.0/VaccDscaff30-processed-gene-123.4/VaccDscaff32-processed-gene-90.3/VaccDscaff42-augustus-gene-190.34	VcbZIP89		MGSSSGTSSGSSSLLQTSVPDEDLQKLIEQRKRKRTESNRESARRSRMKKQKHLAELTAEADRLTGENNRLITAVDLATRVCSKIEGENCVLRAQVIELSNRLESLDQIIGCLSVGSGGFGAEESLDGFVDNTWNYLYWNQQPIMASAEMLHY	153	54.42	80.98	-0.569	Nucleus	CDP20069.1	K09060|7.2e-06|ats:109744298|K09060 plant G-box-binding factor | (RefSeq) LOC109744298; DNA-binding protein EMBP-1-like isoform X1	K09060|7.2e-06|ats:109744298|K09060 plant G-box-binding factor | (RefSeq) LOC109744298; DNA-binding protein EMBP-1-like isoform X2	K20557|1.1e-54|qsu:112021095|K20557 transcription factor VIP1 | (RefSeq) transcription factor VIP3-like	K20557|1.1e-54|qsu:112021095|K20557 transcription factor VIP1 | (RefSeq) transcription factor VIP4-like	bZIP transcription factor	bZIP transcription factor 18 OS=Arabidopsis thaliana OX=3702 GN=BZIP18 PE=1 SV=1	hypothetical protein C3L33_09107, partial [Rhododendron williamsianum]
VaccDscaff7-processed-gene-41.0/VaccDscaff16-processed-gene-371.5/VaccDscaff16-processed-gene-371.5/VaccDscaff31-processed-gene-304.2/VaccDscaff18-processed-gene-23.0	VcbZIP90		MACSSGNSSGFSPQIEKAGSEEGLMDQRKRKRMESNRESARRSRMRKQKHLDELIAQVAQLKNENNQIVHTMSITTQQCLNVEAENSVLRAQFGELSQRLESLNNILNCLNTTSSSSSGGLFEIDDFEGIPESYLENNSWNLMSLNQPILASPDLFLY	158	65.46	76.58	-0.642	Nucleus	PSS19805.1	K09060|2.0e-06|lang:109337780|K09060 plant G-box-binding factor | (RefSeq) G-box-binding factor 1-like	K09060|2.0e-06|lang:109337780|K09060 plant G-box-binding factor | (RefSeq) G-box-binding factor 2-like	K20557|2.8e-53|qsu:112021095|K20557 transcription factor VIP1 | (RefSeq) transcription factor VIP3-like	K20557|2.8e-53|qsu:112021095|K20557 transcription factor VIP1 | (RefSeq) transcription factor VIP4-like	bZIP transcription factor	bZIP transcription factor 18 OS=Arabidopsis thaliana OX=3702 GN=BZIP18 PE=1 SV=1	hypothetical protein C3L33_12223, partial [Rhododendron williamsianum]
VaccDscaff12-processed-gene-62.6/VaccDscaff1259-processed-gene-0.0	VcbZIP91		MASSSGNSSGSTQIQNSGSDGDLQVVMDQRKRKRMLSNRESARRSRMRKQKHLNDLMEQVAQLRKENNHILTTMSVTTQHFLNVEAENSVLRAQMGELSQRLQSLNDILSYMNTNNGGFVETEDILGTYSDGFMNNSWNLMYLNQPIMASAADHMFQ	157	51.81	67.71	-0.718	Nucleus	PSR99650.1	--	--	K04374|4.4e-58|mus:103997104|K04374 cyclic AMP-dependent transcription factor ATF-4 | (RefSeq) basic leucine zipper 63-like	K04374|4.4e-58|mus:103997104|K04374 cyclic AMP-dependent transcription factor ATF-4 | (RefSeq) basic leucine zipper 64-like	Basic region leucine zipper	Basic leucine zipper 6 OS=Oryza sativa subsp. japonica OX=39947 GN=BZIP06 PE=2 SV=1	hypothetical protein C3L33_12223, partial [Rhododendron williamsianum]
VaccDscaff14-processed-gene-375.11/VaccDscaff126-processed-gene-3.14/VaccDscaff2-processed-gene-430.10	VcbZIP92		MASSSGSPSSGSTSLVQISGSEENLQLLMDQRKRKRMISNRESARRSRMRKQRHLDDLTALVAQLRKENNRIITSVSVTTQQFLNVEGENSILRAQVAELSHRLQSLNEIVEFMNLSGGNGFLGTEEPYGAEYVDGFVNTNSWNYVCTNQPIMASAETLQY	161	50.86	79.32	-0.537	Nucleus	XP_027105717.1	--	--	K04374|8.3e-70|mus:103997104|K04374 cyclic AMP-dependent transcription factor ATF-4 | (RefSeq) basic leucine zipper 63-like	K04374|8.3e-70|mus:103997104|K04374 cyclic AMP-dependent transcription factor ATF-4 | (RefSeq) basic leucine zipper 64-like	bZIP transcription factor	Basic leucine zipper 2 OS=Oryza sativa subsp. japonica OX=39947 GN=BZIP02 PE=2 SV=1	hypothetical protein C3L33_12223, partial [Rhododendron williamsianum]
VaccDscaff21-augustus-gene-363.31	VcbZIP93	Group D	MGFSRAVLERESSSNKQQQHHLHLPDSTTLNNMASNKNQLLLVNQQQQHQHQQQIDLSPHHQHHHQYQQHQQQQQQNNPQISYMMQSSSSSSPIPTNFISKDSGAYDLGELDQALFLYFDGQQDPSSVQDQRRAENSGMRPPTLNIFPSQPMHIEPLSTKASVGLVSSSPATSGSKRPSEPSMESTNPKNNVATGPDQAPAKAIKREGNRKGPTSSSEQEGPKTPDPKTLRRLAQNREAARKSRLRKKAYVQQLETSRIKLTQLEQELQRARSQGVFFGGGGALMGADQSIPVINNISSVFDMEYQRWLEEHHRLMCELRAAVQEHIPENELRLFVDNCLAHFDEIMNLKSMVAKSDVFHLVSGMWKSPAERCFMWMGGFRPSELIKIILNQIEPLTEQ…	516	67.76	73.22	-0.697	Nucleus	XP_027066448.1	K14431|1.1e-196|rcu:8277515|K14431 transcription factor TGA | (RefSeq) bZIP transcription factor TGA10	K14431|1.1e-196|rcu:8277515|K14431 transcription factor TGA | (RefSeq) bZIP transcription factor TGA11	K14431|1.1e-196|rcu:8277515|K14431 transcription factor TGA | (RefSeq) bZIP transcription factor TGA12	K14431|1.1e-196|rcu:8277515|K14431 transcription factor TGA | (RefSeq) bZIP transcription factor TGA13	Seed dormancy control	bZIP transcription factor TGA10 OS=Nicotiana tabacum OX=4097 GN=TGA10 PE=1 SV=1	hypothetical protein C3L33_08827, partial [Rhododendron williamsianum]
VaccDscaff33-snap-gene-15.29/VaccDscaff29-augustus-gene-338.24	VcbZIP94		MGFSRAVLERESSSNKQQQQHHLHLPDSTTLNNMASNKNQLLLVNQQQQHQHQHQQQIDLSPHHQYQQHQQQQQQNNPQISYMMQSSSSSSPIPTNFISKDSGAYDLGELDQALFLYFDGQQDPSSVQDQRRAENSGMRPPTLNIFPSQPMHIEPLSTKASVGLVSSSPATSGSKRPSEPSMESTNPKNNVASGPDQAPAKAIKREGNRKGPTSSSEQEGPKTPDPKTLRRLAQNREAARKSRLRKKAYVQQLETSRIKLTQLEQELQRARSQGVFFGGGGALMGADQSIPVINNISSGVFDMEYQRWLEEHHRLMCELRAAVQEHIPENELRLFVDNCLAHFDEIMNLKSMVAKSDVFHLVSGMWKSPAERCFMWMGGFRPSELIKIILNQIEPLTEQ…	516	68.3	73.22	-0.693	Nucleus	OMO55208.1	K14431|1.5e-196|rcu:8277515|K14431 transcription factor TGA | (RefSeq) bZIP transcription factor TGA10	K14431|1.5e-196|rcu:8277515|K14431 transcription factor TGA | (RefSeq) bZIP transcription factor TGA11	K14431|1.5e-196|rcu:8277515|K14431 transcription factor TGA | (RefSeq) bZIP transcription factor TGA12	K14431|1.5e-196|rcu:8277515|K14431 transcription factor TGA | (RefSeq) bZIP transcription factor TGA13	Seed dormancy control	bZIP transcription factor TGA10 OS=Nicotiana tabacum OX=4097 GN=TGA10 PE=1 SV=1	bZIP transcription factor 16-like isoform X1 [Camellia sinensis]
VaccDscaff592-processed-gene-0.2/VaccDscaff22-processed-gene-90.7	VcbZIP95	Group F	MDDGEIEILDQGLLPNPYPSNNIQTPSFLDEFLKNTRTCTHTHTCNPPGPDSTHTHTCYHTHTRLFPSGEESPVGKPWRPLGNREAVRKYREKKKAHTAYLEGEVRKLRLLNQQLVRKIQGQGILEAEILRLRGVLMDLRGKIDGELGGFSLCNPTSSFKEGGCGLDSNGTALGLECRNDVPCFHTHLGAPVEEVGGDGCSGGGGGRIAVSWEDNCQPAVIDCQANTNDVVNAEEI	236	37.54	73.52	-0.575	Nucleus	PSS24435.1	--	--	--	--	Basic region leucine zipper	Basic leucine zipper 23 OS=Arabidopsis thaliana OX=3702 GN=BZIP23 PE=2 SV=1	hypothetical protein C3L33_21865, partial [Rhododendron williamsianum]
VaccDscaff22-processed-gene-91.4	VcbZIP96		MNDGEIEIPDRGLLQNPYPSNNIQTPSPSIDSFLDEFLKNTRTCTHTHTCNPPGPDSAHTHTCYHTHTRLFPSGEESPVGKPRRPLGNREAVRKYREKKKAHTAYLEEEVRKLRLLNQQLVRKIRGQGTLEAEILRLREVLMDLRGKIDDELGGFSLCNPTSSFKEGGCGLDSNGTALGLECGNDVQCFHTHLGAPVEEVGGDGCSGGGGGRIAVSWEENCQPAVIDCQANTNDVVNAEEI	241	42.3	70.79	-0.666	Nucleus	PSS24435.1	--	--	--	--	Basic region leucine zipper	Basic leucine zipper 23 OS=Arabidopsis thaliana OX=3702 GN=BZIP23 PE=2 SV=1	hypothetical protein C3L33_21865, partial [Rhododendron williamsianum]
VaccDscaff30-snap-gene-92.33/VaccDscaff42-snap-gene-204.35/VaccDscaff42-snap-gene-204.35/VaccDscaff32-snap-gene-75.54/VaccDscaff13-augustus-gene-303.25	VcbZIP97		MDDGELDFSNQEMFSSSNIGDLAGSCSMDSFFDEIFKDNHACTHTHTCNPPGPDSSHTHTCFHVHTKILPAASEDKASTDDNSESSEKKSKKFSLGNREAVRKYREKKKARAASLEDEVVRLRTLNQQLLKKLQGQAALEAEVARLKCLLVDIRGRIEGEIGSFPYQKPAKSANMYQNMVNPNFPGAYMTNQCNMSCDDQVYCLQSGVEGKNGDDMLLNSQGFNGCEFENLRCLGDQNDGLKEFSNGRNGSEASTVNPSRANKRKGGARGTTGSSRANGM	280	38.75	53.71	-0.814	Nucleus	PSS25981.1	--	--	--	--	Basic region leucine zipper	Basic leucine zipper 23 OS=Arabidopsis thaliana OX=3702 GN=BZIP23 PE=2 SV=1	hypothetical protein C3L33_21865, partial [Rhododendron williamsianum]
VaccDscaff14-processed-gene-386.12	VcbZIP98		MAIAILGPKMALQMALPYFGINKFTFVAMDNGELDFSNQEMFPSPNFQDFPSSCSMDSLFDEILNDTHACTHTHTCNPTGPNFPHTHTCFHLHTKILSPPNEYPASPDDTVEFADKKSKKRPLGNREAVRKYCEKKKAHTALLEDEVVRLRALNQQLVKRLQGQAALEAEIARLKCLLVDIRGRIEGEIGSFPYQKPGKGGYLYQNMATPNFPGAYVMNPCSNVQCNDQVCCLHPGVVERSGEGEYHMIHMRYNMKYYRHVDPESASGGKA	271	39.28	65.9	-0.493	Nucleus	PSS25981.1	--	--	--	--	Basic region leucine zipper	Basic leucine zipper 19 OS=Arabidopsis thaliana OX=3702 GN=BZIP19 PE=2 SV=1	hypothetical protein C3L33_07805, partial [Rhododendron williamsianum]
VaccDscaff41-augustus-gene-278.61	VcbZIP99		MDNGKLDFSNQEMFPSPNFQDLPSSCSMDSLFDEILNDTHACTHTHTCNPTGPNFPHTHTCFHLHTKILSPPNEYPASPDDTVESADKKSKKRPLGNREAVRKYREKKKAHTALLEDEVVRLKALNQQLVKRLQGQAALEAEIARLKCLLVDIRGRIEGEIGSFPYQKPGKGGCLYQNMATPNFPGAYVMNPCSNVQCNDQVCCLHPGVVKRSGEGEVLNGQGFSGCEFENLQCLGNQECHSSGVGNVVSTLDSSLANKRKGGLVRHQLFEELR	274	42.36	69.01	-0.594	Nucleus	PSS25981.1	--	--	--	--	Basic region leucine zipper	Basic leucine zipper 19 OS=Arabidopsis thaliana OX=3702 GN=BZIP19 PE=2 SV=1	hypothetical protein C3L33_07805, partial [Rhododendron williamsianum]
VaccDscaff2-processed-gene-439.14	VcbZIP100		MQSVSTLRKQSKLSSGYSPRFKLQILESRFFVSFFGSTFVAMDNGELDFSNQEMFPSPNFQDLPSSCSMDSLFDEILNDTHACTHTHTCNPTGPNFPHTHTCFHLHTKILSPPNEYPASPDDTVESADKKSKKRPLGNREAVRKYREKKKAHTALLEDEVVRLRALNQQLVKRLQGQAALEAEIARLKCLLVDIRGRIEGEIGSFPYQKPGKGGYLYQNMATPNFPGAYVMNPCSNVQCNDQVCCLHPGVVERSGEGEVLNGQGFSGCEFENLQCLGNQECHSSGVGNVVSTLDKSLANKRKASDR	306	41.96	66.9	-0.556	Nucleus	PSS25981.1	--	--	--	--	Basic region leucine zipper	Basic leucine zipper 19 OS=Arabidopsis thaliana OX=3702 GN=BZIP19 PE=2 SV=1	hypothetical protein C3L33_07805, partial [Rhododendron williamsianum]
VaccDscaff13-augustus-gene-9.30	VcbZIP101	Group G	GDGKTRTENSPDGPPSVPKPCAAEAEELAVKVESLNVDNMTLKSEISRLTEISEKLKLENALLTVSEKKVPGGIENLLYRVNNTGSVDRSDEGSEMYEKNSKTGAKLHQLLDANPRADAVAAR	123	30.27	80.89	-0.695	Nucleus		K09060|3.8e-26|vvi:100248302|K09060 plant G-box-binding factor | (RefSeq) common plant regulatory factor 1	K09060|3.8e-26|vvi:100248302|K09060 plant G-box-binding factor | (RefSeq) common plant regulatory factor 2	K09060|3.8e-26|vvi:100248302|K09060 plant G-box-binding factor | (RefSeq) common plant regulatory factor 3	K09060|3.8e-26|vvi:100248302|K09060 plant G-box-binding factor | (RefSeq) common plant regulatory factor 4	bZIP transcription factor	Common plant regulatory factor 1 OS=Petroselinum crispum OX=4043 GN=CPRF1 PE=2 SV=1	hypothetical protein C3L33_08827, partial [Rhododendron williamsianum]
VaccDscaff31-augustus-gene-239.23	VcbZIP102	Group E	MDPWHSSFDKRPSSSNTERSIVSKPLPMVSEGLMSAAIKKPDQEYSVSRNQSGIQMKPFLSKSEAKRAKQQSAHRSRVRKLQYISELERTLEALQARPPKSTLLCIEGCAVSAELEFVDQHNLILGMENRTLRQRLDNLSQEQLIKQTKWSRKCYREKLQGFKHCTISSCYNISSNRSMSIPDLAVTELMTWTPDSLTCPSKNRKWVPKLFAQQTMFDQISNLSITGIFSSSFP	234	59.41	72.95	-0.594	Nucleus		K04374|4.9e-06|dosa:Os01t0211800-01|K04374 cyclic AMP-dependent transcription factor ATF-4 | (RefSeq) Os01g0211800; Similar to VirE2-interacting protein VIP1.	K04374|4.9e-06|dosa:Os01t0211800-01|K04374 cyclic AMP-dependent transcription factor ATF-4 | (RefSeq) Os01g0211800; Similar to VirE2-interacting protein VIP2.	K04374|4.9e-06|dosa:Os01t0211800-01|K04374 cyclic AMP-dependent transcription factor ATF-4 | (RefSeq) Os01g0211800; Similar to VirE2-interacting protein VIP3.	K04374|4.9e-06|dosa:Os01t0211800-01|K04374 cyclic AMP-dependent transcription factor ATF-4 | (RefSeq) Os01g0211800; Similar to VirE2-interacting protein VIP4.	--	Basic leucine zipper 2 OS=Oryza sativa subsp. japonica OX=39947 GN=BZIP02 PE=2 SV=1	hypothetical protein C3L33_12223, partial [Rhododendron williamsianum]

## Sheet: Table S2
Table S2 The predicted regulatory cis-elements involved in phytohormone and abiotic stress responses in the VcbZIP promoters.
Gene name	Abscisic acid responsive	Auxin responsive	Defense and stress responsive	Gibberellin responsive	Low-temperature responsive	MeJA responsive	MYB binding site involved in drought-inducibility	Salicylic acid responsive
VcbZIP1	3	0	0	2	1	3	0	0
VcbZIP2	3	0	0	1	1	1	0	0
VcbZIP3	3	0	0	1	1	2	0	0
VcbZIP4	5	1	1	1	1	0	0	0
VcbZIP5	5	1	2	0	0	0	1	0
VcbZIP6	6	1	0	0	0	1	2	0
VcbZIP7	3	1	0	0	0	2	2	0
VcbZIP8	0	1	1	1	0	3	0	0
VcbZIP9	2	1	0	0	2	0	1	0
VcbZIP10	1	1	0	0	1	1	5	1
VcbZIP11	2	2	1	1	1	4	5	0
VcbZIP12	4	0	2	0	1	2	1	0
VcbZIP13	4	0	1	1	0	2	0	0
VcbZIP14	4	0	2	0	1	2	1	0
VcbZIP15	4	0	2	0	1	2	1	0
VcbZIP16	0	1	1	1	4	1	1	0
VcbZIP17	7	2	1	1	4	1	3	0
VcbZIP18	0	0	0	0	0	0	1	0
VcbZIP19	0	0	0	0	1	0	1	1
VcbZIP20	0	0	0	0	0	0	1	0
VcbZIP21	0	2	0	1	2	1	0	0
VcbZIP22	0	1	1	2	1	0	2	0
VcbZIP23	0	2	0	1	2	1	0	0
VcbZIP24	3	0	1	0	0	1	0	1
VcbZIP25	6	0	2	0	0	1	0	1
VcbZIP26	1	1	0	2	0	2	0	0
VcbZIP27	1	1	0	0	0	0	1	0
VcbZIP28	1	1	0	2	0	1	0	0
VcbZIP29	1	2	0	1	0	0	0	0
VcbZIP30	4	3	1	1	1	3	0	1
VcbZIP31	4	1	3	0	1	2	0	1
VcbZIP32	5	2	3	0	1	1	0	0
VcbZIP33	4	1	1	0	0	2	0	3
VcbZIP34	1	0	0	0	1	0	1	1
VcbZIP35	0	0	0	0	1	0	1	1
VcbZIP36	0	1	2	0	0	1	1	0
VcbZIP37	0	2	2	1	1	2	1	0
VcbZIP38	4	0	1	0	1	5	1	1
VcbZIP39	2	1	0	1	1	2	2	2
VcbZIP40	3	0	0	0	1	2	3	3
VcbZIP41	2	1	0	0	1	2	2	2
VcbZIP42	1	1	1	0	0	1	1	1
VcbZIP43	0	0	0	0	0	1	0	0
VcbZIP44	2	0	1	0	0	1	1	0
VcbZIP45	5	0	3	0	2	1	2	0
VcbZIP46	5	0	2	0	2	1	2	0
VcbZIP47	3	0	1	0	1	3	0	0
VcbZIP48	1	2	1	0	0	3	0	0
VcbZIP49	5	0	0	0	1	2	1	0
VcbZIP50	1	2	1	0	1	3	1	0
VcbZIP51	1	2	2	1	0	4	0	1
VcbZIP52	2	1	0	1	2	2	0	1
VcbZIP53	1	0	0	0	2	0	0	0
VcbZIP54	1	3	0	3	0	2	0	1
VcbZIP55	1	2	0	2	0	1	0	1
VcbZIP56	0	1	0	1	1	1	0	0
VcbZIP57	1	1	0	1	0	2	1	0
VcbZIP58	3	1	0	1	0	1	0	0
VcbZIP59	1	1	0	0	0	1	1	0
VcbZIP60	0	2	0	0	1	1	0	1
VcbZIP61	1	0	0	3	2	1	1	1
VcbZIP62	2	0	0	3	1	2	1	1
VcbZIP63	1	0	0	3	2	1	1	2
VcbZIP64	3	0	0	0	1	0	0	0
VcbZIP65	3	0	0	0	0	0	0	0
VcbZIP66	3	0	0	1	0	0	0	0
VcbZIP67	2	1	0	2	0	2	1	2
VcbZIP68	1	0	0	2	0	4	1	2
VcbZIP69	1	0	0	1	1	1	1	0
VcbZIP70	1	0	1	0	1	1	1	0
VcbZIP71	3	0	0	0	1	0	1	0
VcbZIP72	5	1	0	4	0	1	0	0
VcbZIP73	3	1	0	3	1	0	0	0
VcbZIP74	2	1	0	2	2	0	0	0
VcbZIP75	1	0	1	1	0	1	0	1
VcbZIP76	0	0	0	1	0	1	2	2
VcbZIP77	2	1	0	0	0	1	0	0
VcbZIP78	1	0	0	0	0	1	3	0
VcbZIP79	6	0	1	2	1	1	0	0
VcbZIP80	7	0	1	1	1	1	0	0
VcbZIP81	9	0	1	2	1	1	0	0
VcbZIP82	2	1	0	0	3	2	1	0
VcbZIP83	8	2	2	1	0	1	1	0
VcbZIP84	6	0	1	2	0	2	3	2
VcbZIP85	5	0	1	3	1	0	1	0
VcbZIP86	6	0	1	2	1	1	0	1
VcbZIP87	4	2	1	2	2	0	0	1
VcbZIP88	1	0	2	2	2	3	2	0
VcbZIP89	4	1	1	1	0	3	1	2
VcbZIP90	0	0	0	1	0	2	0	0
VcbZIP91	4	1	0	2	1	1	3	1
VcbZIP92	1	0	0	1	0	0	2	1
VcbZIP93	8	1	1	0	0	4	0	1
VcbZIP94	9	0	2	0	0	2	0	1
VcbZIP95	0	1	0	1	0	0	4	0
VcbZIP96	8	0	0	1	3	2	1	0
VcbZIP97	1	0	0	1	0	1	1	3
VcbZIP98	0	0	0	2	4	0	0	0
VcbZIP99	0	0	1	3	1	1	0	0
VcbZIP100	0	0	1	2	3	1	0	0
VcbZIP101	1	0	0	0	0	1	2	0
VcbZIP102	4	0	0	2	0	1	0	1

## Sheet: Table S3
Table S3 The differential expressed VcbZIP genes under salt stress from transcriptome sequencing (RNA-Seq)
Gene_id	Gene name	Symbol	S0-1_FPKM	S0-2_FPKM	S0-2_FPKM	S6-1_FPKM	S6-2_FPKM	S6-3_FPKM	S12-1_FPKM	S12-2_FPKM	S12-3_FPKM	S24-1_FPKM	S24-2_FPKM	S24-3_FPKM	S48-1_FPKM	S48-2_FPKM	S48-3_FPKM	S6_vs_S0				S12_vs_S0				S24_vs_S0				S48_vs_S0
																		log2FoldChange	pvalue	regulated		log2FoldChange	pvalue	regulated		log2FoldChange	pvalue	regulated		log2FoldChange	pvalue	regulated	description
VaccDscaff7-snap-gene-24.27	VcbZIP1	PSS19750.1	6.75929	7.49165	5.79903	16.6142	16.0602	17.6025	42.9208	43.2942	40.9215	12.9617	11.2556	12.2964	14.3667	12.4022	15.3673	1.1921	7.5799e-13	up		2.6688	4.5375e-90	up		0.9923	1.2127e-08	--		1.1861	1.4857e-11	up	ABSCISIC ACID-INSENSITIVE 5-like protein [Actinidia chinensis var. chinensis]
VaccDscaff31-processed-gene-337.9	VcbZIP2	PSS19750.1	4.53511	4.46492	5.06592	10.0486	9.95641	9.88282	27.1361	25.5525	24.6252	9.10082	10.0482	8.12742	10.9362	10.2716	10.5376	0.949	2.1514e-07	--		2.4582	2.6359e-62	up		1.0785	7.2334e-09	up		1.2821	5.788e-13	up	ABSCISIC ACID-INSENSITIVE 5-like protein [Actinidia chinensis var. chinensis]
VaccDscaff169-augustus-gene-0.20	VcbZIP3	PSS19750.1	30.1575	35.689	33.9781	71.2201	62.7693	66.2617	197.377	190.881	197.879	58.2837	62.8889	57.348	66.7833	65.6383	73.097	0.8661	3.0118e-14	--		2.5542	1.9875e-174	up		0.9618	1.4461e-19	--		1.1511	1.9528e-24	up	ABSCISIC ACID-INSENSITIVE 5-like protein [Actinidia chinensis var. chinensis]
VaccDscaff14-augustus-gene-358.38	VcbZIP7	PSS29331.1	4.11285	4.12065	3.12265	6.88945	7.47786	5.35776	9.79908	10.5558	9.71679	5.91857	5.5844	6.93834	3.53812	3.64891	3.54351	0.6598	0.0013968	--		1.41	1.7581e-15	up		0.8279	4.1018e-05	--		0.0306	0.88895	--	ABSCISIC ACID-INSENSITIVE 5-like protein [Actinidia chinensis var. chinensis]
VaccDscaff26-processed-gene-309.0	VcbZIP9	XP_028089879.1	0.692559	0.0974726	0.136367	0.0945719	0.227193	0.136485	0.923511	0.182187	0.0942965	0.262797	1.57923	1.62193	0.459492	0.268532	0.216644	-1.1365	0.27583	--		0.3736	0.70699	--		2.0385	0.0072952	up		0.1421	0.87474	--	ABSCISIC ACID-INSENSITIVE 5-like protein 2 [Camellia sinensis]|XP_028089880.1 ABSCISIC ACID-INSENSITIVE 5-like protein 2 [Camellia sinensis]|XP_028089881.1 ABSCISIC ACID-INSENSITIVE 5-like protein 2 [Camellia sinensis]|AGG39691.1 bZIP transcription factor bZIP7 [Camellia sinensis]
VaccDscaff20-processed-gene-106.3	VcbZIP75	CDP00505.1	1.03015	0.932051	0.434655	0.150719	0.144831	0	0.163533	0	0	0	0.132464	0	0.585833	0.427959	0.345265	-3.1608	0.032043	down		-3.8583	0.020081	down		-3.8762	0.019265	down		-0.7136	0.48471	--	unnamed protein product [Coffea canephora]
VaccDscaff32-processed-gene-266.16	VcbZIP83	PSS36010.1	1.71312	1.68777	2.02391	3.85992	2.47275	3.71373	1.64985	2.47863	1.51615	4.44207	3.4952	3.90059	1.13661	2.10344	1.87563	0.751	0.10401	--		0.061	0.91016	--		1.2491	0.0036738	up		0.0283	0.9584	--	BZIP transcription factor [Actinidia chinensis var. chinensis]
VaccDscaff5-processed-gene-16.7	VcbZIP84	XP_028061075.1	23.055	19.7444	13.062	23.3892	19.9068	16.9311	77.8249	73.809	75.7379	78.6117	82.0292	83.4096	93.7257	80.3272	85.0468	-0.0258	0.92148	--		2.0314	1.24e-26	up		2.2577	4.7853e-34	up		2.3281	6.7831e-36	up	bZIP transcription factor 53-like [Camellia sinensis]
VaccDscaff16-processed-gene-371.5	VcbZIP90	PSS19805.1	16.9294	15.71	15.0188	24.5786	18.8581	27.1307	14.8846	15.049	15.5781	14.2952	14.5685	12.163	6.85038	7.03306	7.41994	0.4321	0.062497	--		-0.0636	0.79082	--		-0.0901	0.71026	--		-1.0479	0.0001743	down	BZIP transcription factor [Actinidia chinensis var. chinensis]
VaccDscaff126-processed-gene-3.14	VcbZIP92	XP_027105717.1	222.215	197.172	199.359	201.589	182.573	185.318	104.089	96.7273	102.552	126.101	122.608	119.556	92.8572	85.4887	84.5345	-0.256	0.012138	--		-1.0263	4.3552e-25	--		-0.6225	1.9574e-10	--		-1.1257	4.8e-27	down	bZIP transcription factor 44-like [Coffea arabica]
VaccDscaff592-processed-gene-0.2	VcbZIP95	PSS24435.1	1.2481	1.18571	2.33467	0.894775	1.22831	1.22984	0.416078	0.246247	1.14707	0.355201	0.561714	0.487163	0.621057	0.725905	0.488033	-0.6501	0.31907	--		-1.4026	0.0835	--		-1.6462	0.037463	down		-1.2875	0.08358	--	Basic leucine zipper like [Actinidia chinensis var. chinensis]
VaccDscaff22-processed-gene-91.4	VcbZIP96	PSS24435.1	2.71307	3.10248	3.11623	3.12593	3.11507	3.11893	1.25618	1.3382	1.96245	1.39411	1.42453	0.772169	1.35003	1.20537	1.32608	-0.0703	0.86203	--		-0.9682	0.051202	--		-1.1894	0.020578	down		-1.0927	0.027021	down	Basic leucine zipper like [Actinidia chinensis var. chinensis]
VaccDscaff26-snap-gene-221.40	VcbZIP42	PSR98101.1	1.11837	1.33449	1.72338	2.29076	2.20127	2.68313	2.16133	1.87074	2.03582	1.15319	1.26926	1.09131	0.67748	0.612743	0.494344	0.6416	0.073239	--		0.5351	0.15476	--		-0.1288	0.75779	--		-1.1316	0.020342	down	Basic leucine zipper like [Actinidia chinensis var. chinensis]
VaccDscaff28-snap-gene-90.32	VcbZIP45	PSS11146.1	0.500951	0.60433	0.422737	1.90562	1.05645	1.6219	0.397623	0.56478	0.219239	0.475224	0.837406	0.768166	1.42442	1.1793	0.335798	1.4513	0.015931	up		-0.3639	0.67189	--		0.5725	0.42744	--		1.0296	0.14919	--	Transcription factor like [Actinidia chinensis var. chinensis]
VaccDscaff25-augustus-gene-306.32	VcbZIP58	XP_028056969.1	0.885186	1.40156	0.798855	1.05766	1.45192	2.98013	1.47547	4.00228	3.31441	1.46952	1.26154	1.00773	1.10118	0.929556	0.923002	0.7061	0.19604	--		1.5229	0.0021412	up		0.4051	0.45701	--		0.0459	0.93604	--	transcription factor VIP1-like [Camellia sinensis]
VaccDscaff28-augustus-gene-324.51	VcbZIP60	XP_028084122.1	0.815999	0.861344	1.20504	1.11428	1.40536	1.07208	3.55149	2.21368	1.52767	1.29015	1.22415	1.26074	1.62417	2.1093	1.22311	0.1755	0.74172	--		1.3307	0.0062903	up		0.5097	0.32651	--		0.8761	0.078392	--	transcription factor RF2b-like [Camellia sinensis]
VaccDscaff26-processed-gene-108.12	VcbZIP61	PSR93258.1	0.744462	0.733443	1.07497	1.62655	1.12341	1.56495	1.59939	2.35009	1.77386	1.8362	1.87627	1.84035	1.87693	1.97249	1.94067	0.6166	0.17774	--		1.1653	0.0073516	up		1.2414	0.002882	up		1.2864	0.0018595	up	Transcription factor RF2b like [Actinidia chinensis var. chinensis]
VaccDscaff3-processed-gene-393.1	VcbZIP41	XP_028105750.1	0.933587	0.985466	0.677253	1.3084	1.25729	1.1136	0.819024	0.727084	0.802825	0.419515	0.663419	0.479475	0.244503	0.33341	0.307412	0.3682	0.4245	--		-0.1406	0.78844	--		-0.604	0.28727	--		-1.4353	0.024636	down	bZIP transcription factor 16-like [Camellia sinensis]
																	3

## Sheet: Table S4
Table S4 The differential expressed VcbZIP genes under drought stress from transcriptome sequencing (RNA-Seq)
Gene_id	Gene name	Symbol	P0-1_FPKM	P0-2_FPKM	P0-2_FPKM	P6-1_FPKM	P6-2_FPKM	P6-3_FPKM	P12-1_FPKM	P12-2_FPKM	P12-3_FPKM	P24-1_FPKM	P24-2_FPKM	P24-3_FPKM	P48-1_FPKM	P48-2_FPKM	P48-3_FPKM	P6_vs_P0				P12_vs_P0				P24_vs_P0				P48_vs_P0
																		log2FoldChange	pvalue	regulated		log2FoldChange	pvalue	regulated		log2FoldChange	pvalue	regulated		log2FoldChange	pvalue	regulated	description
VaccDscaff7-snap-gene-24.27	VcbZIP1	PSS19750.1	3.24544	2.20548	3.71456	10.5421	9.53495	9.5147	4.19618	4.27059	4.74281	14.8416	9.53378	15.3653	11.679	11.295	13.5316	1.4979	2.3437e-11	up		0.2949	0.27706	--		2.0007	2.9078e-17	up		1.9226	6.0051e-17	up	ABSCISIC ACID-INSENSITIVE 5-like protein [Actinidia chinensis var. chinensis]
VaccDscaff31-processed-gene-337.9	VcbZIP2	PSS19750.1	2.56486	3.13025	1.63447	6.76886	6.16385	6.70302	4.56519	2.90478	2.98177	9.90424	14.6668	10.4084	7.57322	7.87243	8.99585	1.2363	1.6388e-06	up		0.2875	0.37138	--		2.1472	5.7282e-18	up		1.6731	1.0017e-10	up	ABSCISIC ACID-INSENSITIVE 5-like protein [Actinidia chinensis var. chinensis]
VaccDscaff169-augustus-gene-0.20	VcbZIP3	PSS19750.1	13.2799	16.7057	15.6123	38.1861	40.6073	40.8823	21.876	20.3527	21.8282	68.9503	67.3711	70.1126	57.3647	60.4289	60.5974	1.2032	3.3876e-24	up		0.2609	0.052756	--		2.0669	1.0626e-91	up		1.8999	6.8897e-45	up	ABSCISIC ACID-INSENSITIVE 5-like protein [Actinidia chinensis var. chinensis]
VaccDscaff26-processed-gene-309.0	VcbZIP9	XP_028089879.1	0.242469	0.0502164	0.136624	0.286673	0.185142	0.136483	0.182399	2.06718	1.73417	0.271204	0.100188	0.0954144	0.95458	0.147964	0.0962095	0.3069	0.78574	--		2.9654	0.00055869	up		0.0155	0.98992	--		1.3952	0.1988	--	ABSCISIC ACID-INSENSITIVE 5-like protein 2 [Camellia sinensis]|XP_028089880.1 ABSCISIC ACID-INSENSITIVE 5-like protein 2 [Camellia sinensis]|XP_028089881.1 ABSCISIC ACID-INSENSITIVE 5-like protein 2 [Camellia sinensis]|AGG39691.1 bZIP transcription factor bZIP7 [Camellia sinensis]
VaccDscaff20-processed-gene-106.3	VcbZIP75	CDP00505.1	4.01879	0.800298	1.16126	0.30458	0	0.435025	0.29069	0.321411	0.566922	0.432217	2.0757	0.91237	0.304262	0.628824	0.153329	-3.1996	0.0023392	down		-2.5693	0.005452	down		-0.9234	0.25861	--		-2.5353	0.0082972	down	unnamed protein product [Coffea canephora]
VaccDscaff32-processed-gene-266.16	VcbZIP83	PSS36010.1	1.55942	1.24216	1.35182	1.7728	1.94637	1.01282	1.35356	0.997739	1.97985	5.81406	7.18698	7.78861	4.60447	8.29611	4.04575	-0.0055	0.99278	--		-0.1645	0.79049	--		2.2097	7.6977e-08	up		1.9602	2.7273e-05	up	BZIP transcription factor [Actinidia chinensis var. chinensis]
VaccDscaff5-processed-gene-16.7	VcbZIP84	XP_028061075.1	5.93954	11.1183	6.43605	5.40182	6.75926	7.92962	4.08141	2.85016	5.44621	23.2094	18.1706	20.0017	11.9166	16.9609	15.4096	-0.4111	0.31217	--		-1.147	0.011984	down		1.2773	4.7542e-05	up		0.8503	0.01533	--	bZIP transcription factor 53-like [Camellia sinensis]
VaccDscaff32-processed-gene-90.3	VcbZIP89	PSS29450.1	14.7272	14.2058	11.7465	23.0571	20.6034	20.8191	20.488	19.9264	22.9383	37.6085	37.3036	42.4726	30.9755	39.8058	25.2156	0.476	0.045067	--		0.4102	0.0887	--		1.4178	4.4594e-12	up		1.1705	2.8534e-06	up	BZIP transcription factor [Actinidia chinensis var. chinensis]
VaccDscaff12-processed-gene-62.6	VcbZIP91	PSR99650.1	4.52261	5.49774	6.09388	3.29351	2.43985	1.84473	1.66411	1.63553	2.52424	3.48235	4.06248	4.06236	5.99955	5.19974	3.31598	-1.2819	0.0082313	down		-1.6945	0.00088639	down		-0.5871	0.17754	--		-0.2224	0.60663	--	BZIP transcription factor [Actinidia chinensis var. chinensis]
VaccDscaff592-processed-gene-0.2	VcbZIP95	PSS24435.1	2.88398	2.0362	1.10798	1.03326	0.625602	0.860873	0.739603	1.77183	1.08182	0.855315	1.48958	0.644819	1.41925	1.06661	1.43042	-1.4471	0.033361	down		-0.9888	0.12778	--		-1.1252	0.09669	--		-0.6899	0.26701	--	Basic leucine zipper like [Actinidia chinensis var. chinensis]
VaccDscaff22-processed-gene-91.4	VcbZIP96	PSS24435.1	4.15564	4.05736	3.67962	4.09437	2.71981	2.005	1.898	1.6048	2.39516	1.54937	1.83976	1.63529	2.10348	3.01896	1.41336	-0.6242	0.12961	--		-1.2374	0.0039502	down		-1.3563	0.0021225	down		-0.9339	0.034522	--	Basic leucine zipper like [Actinidia chinensis var. chinensis]
VaccDscaff42-snap-gene-204.35	VcbZIP97	PSS25981.1	1.14529	1.07303	0.92191	2.14935	1.97806	2.25124	1.48721	2.09801	2.20035	2.54171	2.81687	3.16553	2.68388	2.21873	1.89351	0.8349	0.036836	--		0.649	0.12237	--		1.3289	0.00036856	up		1.0444	0.009485	up	Basic leucine zipper like [Actinidia chinensis var. chinensis]
VaccDscaff28-snap-gene-90.32	VcbZIP45	PSS11146.1	0.450992	2.49073	0.847067	0.296229	1.07614	0.916711	0.565438	0.703346	0.827066	0.420366	2.17408	0.665515	0.51786	0.611583	0.0745624	-0.9125	0.20475	--		-1.0836	0.11634	--		-0.329	0.65434	--		-1.7261	0.033714	down	Transcription factor like [Actinidia chinensis var. chinensis]

## Sheet: Table S5
Table S5 The differential expressed VcbZIP genes under abscisic acid treatment from transcriptome sequencing (RNA-Seq)
Gene_id	Gene name	A0-1_FPKM	A0-2_FPKM	A0-2_FPKM	A6-1_FPKM	A6-2_FPKM	A6-3_FPKM	A12-1_FPKM	A12-2_FPKM	A12-3_FPKM	P6_vs_P0				P12_vs_P0
											log2FoldChange	FDR	regulated		log2FoldChange	FDR	regulated
VaccDscaff7-snap-gene-24.27	VcbZIP1	0.971117	1.6734	0.832643	13.8257	14.7778	14.4523	15.2404	15.7564	13.3818	3.69188	1.26768e-59	up		3.65263	2.15311e-50	up
VaccDscaff31-processed-gene-337.9	VcbZIP2	0.681258	0.756667	0.276235	6.80957	5.9986	6.53029	5.25319	7.89654	7.78819	3.55662	7.70697e-31	up		3.57784	1.80327e-26	up
VaccDscaff169-augustus-gene-0.20	VcbZIP3	1.81247	2.09083	2.08517	19.9529	17.7186	17.2023	20.7967	20.271	17.3096	3.26364	8.46128e-101	up		3.26965	1.99831e-86	up
VaccDscaff41-augustus-gene-47.25	VcbZIP4	5.78493	5.50979	4.53553	11.2601	10.5141	9.67383	6.35334	6.98532	7.97326	1.06242	1.5978e-10	up		0.412561	0.0586471	normal
VaccDscaff23-snap-gene-318.41	VcbZIP5	15.074	15.9698	16.204	35.3105	32.9664	33.8746	24.599	26.8887	25.6455	1.18597	4.88929e-36	up		0.694958	4.57587e-11	normal
VaccDscaff982-snap-gene-0.6	VcbZIP6	2.46027	2.96616	2.67249	7.89175	9.17022	8.90555	6.93882	7.57699	6.70798	1.75254	1.2459e-31	up		1.37927	2.92547e-16	up
VaccDscaff14-augustus-gene-358.38	VcbZIP7	3.01268	3.32012	3.37895	7.98059	7.07808	7.3654	7.21392	7.92913	6.89987	1.28047	1.1627e-16	up		1.17084	1.17502e-12	up

## Sheet: Table S6
Table S6 Pearson correlation coefficients (r) between the differentially expressed VcbZIP transcription factors under salt stress
	VcbZIP1	VcbZIP2	VcbZIP3	VcbZIP7	VcbZIP9	VcbZIP75	VcbZIP83	VcbZIP84	VcbZIP90	VcbZIP92	VcbZIP95	VcbZIP96	VcbZIP42	VcbZIP45	VcbZIP58	VcbZIP60	VcbZIP61	VcbZIP41
VcbZIP1	1	0.994**	0.996**	0.903*	-0.13	-0.569	-0.237	0.36	0.069	-0.49	-0.446	-0.318	0.465	-0.304	0.952*	0.935*	0.523	0.105
VcbZIP2	0.001	1	0.998**	0.875	-0.072	-0.573	-0.249	0.459	-0.034	-0.581	-0.525	-0.419	0.37	-0.337	0.915*	0.965**	0.596	-0.004
VcbZIP3	0	0	1	0.881*	-0.085	-0.538	-0.272	0.419	-0.012	-0.54	-0.476	-0.383	0.391	-0.376	0.926*	0.955*	0.544	0.026
VcbZIP7	0.036	0.052	0.048	1	0.09	-0.756	0.154	0.202	0.368	-0.269	-0.4	-0.189	0.675	-0.217	0.962**	0.723	0.423	0.33
VcbZIP9	0.835	0.909	0.892	0.886	1	-0.379	0.61	0.533	-0.274	-0.352	-0.555	-0.615	-0.345	-0.358	-0.171	-0.078	0.371	-0.463
VcbZIP75	0.317	0.312	0.349	0.139	0.529	1	-0.622	-0.401	-0.281	0.411	0.707	0.382	-0.443	-0.227	-0.614	-0.46	-0.704	-0.124
VcbZIP83	0.701	0.687	0.658	0.805	0.274	0.262	1	-0.031	0.447	0.167	-0.257	-0.008	0.255	0.41	-0.076	-0.389	0.152	0.23
VcbZIP84	0.552	0.437	0.482	0.754	0.355	0.503	0.96	1	-0.763	-0.971**	-0.926*	-0.994**	-0.554	-0.334	0.106	0.61	0.894*	-0.838
VcbZIP90	0.913	0.956	0.984	0.542	0.656	0.647	0.451	0.134	1	0.728	0.48	0.764	0.913*	0.432	0.367	-0.279	-0.455	0.973**
VcbZIP92	0.402	0.304	0.348	0.661	0.594	0.492	0.789	0.006	0.163	1	0.907*	0.939*	0.462	0.259	-0.229	-0.737	-0.924*	0.767
VcbZIP95	0.452	0.363	0.417	0.505	0.332	0.182	0.676	0.024	0.414	0.034	1	0.910*	0.278	0.088	-0.267	-0.605	-0.978**	0.607
VcbZIP96	0.602	0.483	0.525	0.761	0.27	0.526	0.99	0.001	0.133	0.018	0.032	1	0.576	0.398	-0.072	-0.562	-0.855	0.85
VcbZIP42	0.43	0.54	0.515	0.211	0.569	0.455	0.678	0.332	0.03	0.433	0.651	0.31	1	0.264	0.709	0.132	-0.217	0.916*
VcbZIP45	0.619	0.579	0.532	0.726	0.555	0.713	0.493	0.583	0.468	0.674	0.888	0.507	0.668	1	-0.19	-0.372	0.01	0.38
VcbZIP58	0.013	0.029	0.024	0.009	0.783	0.271	0.904	0.865	0.544	0.711	0.664	0.908	0.108	0.76	1	0.782	0.338	0.389
VcbZIP60	0.02	0.008	0.011	0.167	0.901	0.435	0.518	0.275	0.649	0.155	0.28	0.324	0.832	0.538	0.118	1	0.684	-0.232
VcbZIP61	0.366	0.288	0.343	0.478	0.538	0.184	0.807	0.041	0.442	0.025	0.004	0.065	0.726	0.988	0.578	0.203	1	-0.553
VcbZIP41	0.866	0.995	0.967	0.587	0.432	0.842	0.71	0.076	0.005	0.13	0.278	0.068	0.029	0.528	0.517	0.707	0.334	1
∗ Correlation significant at the 0.05 level. ∗∗Correlation significant at the 0.01 level. Correlation coefficients are on the upper right; significance is on the lower left. Red numbers suggest significant differences.

## Sheet: Table S7
Table S7 Pearson correlation coefficients (r) between the differentially expressed VcbZIP transcription factors under drought stress
	VcbZIP1	VcbZIP2	VcbZIP3	VcbZIP9	VcbZIP75	VcbZIP83	VcbZIP84	VcbZIP89	VcbZIP91	VcbZIP95	VcbZIP96	VcbZIP97	VcbZIP45
VcbZIP1	1	0.957*	0.981*	-0.416	-0.41	0.844	0.8	0.898*	0.055	-0.663	-0.608	0.887*	-0.365
VcbZIP2	0.011	1	0.979**	-0.404	-0.237	0.904*	0.891*	0.955*	0.056	-0.622	-0.666	0.919*	-0.148
VcbZIP3	0.003	0.004	1	-0.388	-0.301	0.930*	0.889*	0.957*	0.135	-0.575	-0.66	0.893*	-0.295
VcbZIP9	0.486	0.5	0.519	1	-0.444	-0.333	-0.517	-0.174	-0.635	-0.116	-0.413	-0.047	-0.418
VcbZIP75	0.493	0.702	0.622	0.453	1	-0.048	0.151	-0.283	0.671	0.779	0.576	-0.524	0.877
VcbZIP83	0.072	0.035	0.022	0.583	0.938	1	0.969**	0.951*	0.342	-0.3	-0.624	0.773	-0.512
VcbZIP84	0.104	0.043	0.044	0.372	0.808	0.007	1	0.885*	0.452	-0.203	-0.479	0.686	0.072
VcbZIP89	0.039	0.011	0.011	0.779	0.645	0.013	0.046	1	0.037	-0.566	-0.814	0.929*	-0.265
VcbZIP91	0.93	0.928	0.828	0.25	0.215	0.573	0.445	0.953	1	0.705	0.437	-0.307	0.297
VcbZIP95	0.223	0.263	0.311	0.852	0.121	0.624	0.743	0.32	0.184	1	0.69	-0.829	0.447
VcbZIP96	0.276	0.22	0.225	0.49	0.309	0.243	0.414	0.093	0.461	0.197	1	-0.87	0.479
VcbZIP97	0.045	0.027	0.042	0.94	0.364	0.126	0.201	0.023	0.615	0.083	0.055	1	-0.354
VcbZIP45	0.546	0.812	0.63	0.483	0.051	0.807	0.909	0.667	0.628	0.45	0.414	0.559	1
∗ Correlation significant at the 0.05 level. ∗∗Correlation significant at the 0.01 level. Correlation coefficients are on the upper right; significance is on the lower left. Red numbers suggest significant differences.

## Sheet: Table S8
Table S8 Pearson correlation coefficients (r) between the differentially expressed VcbZIP transcription factors and stress responsive genes under salt stress
Gene_id	Gene name	Gene family	Symbol	VcbZIP1	VcbZIP2	VcbZIP3	VcbZIP9	VcbZIP41	VcbZIP42	VcbZIP45	VcbZIP58	VcbZIP60	VcbZIP61	VcbZIP75	VcbZIP83	VcbZIP84	VcbZIP90	VcbZIP92	VcbZIP95	VcbZIP96
VaccDscaff1-processed-gene-18.16/VaccDscaff5-snap-gene-16.37/VaccDscaff8-snap-gene-397.69	ALDH22A1	Aldehyde dehydrogenase	XP_004295086.1	--	--	--	--	0.969**	--	--	--	--	-0.887*	--	-0.934*	0.883*	0.939*	--	--	0.901*
VaccDscaff3-augustus-gene-174.24	ALDH2a		PSR84847.1	--	--	--	--	--	--	--	--	--	--	-0.888*	--	--	--	--	--	--
VaccDscaff12-processed-gene-335.18	ALDH2c		PSS01868.1	--	--	--	--	--	--	--	--	--	--	--	-0.945*	--	0.962*	--	--	0.891*
VaccDscaff12-snap-gene-335.44	ALDH2-C4		XP_028087380.1	--	--	--	--	--	--	--	--	--	--	--	-0.929*	--	0.953*	--	--	--
VaccDscaff12-processed-gene-335.17	ALDH2-C4a		XP_021643083.1	--	--	--	--	--	0.976**	--	--	--	-0.886*	--	-0.996**	0.913*	0.989**	--	--	--
VaccDscaff13-augustus-gene-45.43/VaccDscaff30-augustus-gene-300.25	ALDH3c		PSS36528.1	--	--	--	--	--	--	--	--	--	-0.935*	--	--	0.924*	--	--	--	--
VaccDscaff14-augustus-gene-137.25	ALDH3-H1		XP_017981542.1	--	--	--	--	0.901*	--	0.917*	--	--	--	--	--	--	--	--	--	0.927*
VaccDscaff9-augustus-gene-408.29/VaccDscaff35-augustus-gene-318.28	ALDH7		XP_016497465.1	--	--	--	--	-0.882*	-0.970*	--	--	--	0.914*	--	--	--	--	--	--	--
VaccDscaff14-processed-gene-228.2	ALDH2-B7		XP_021633260.1	--	--	--	--	--	--	--	--	--	0.923*	--	0.985*	-0.926*	-0.965**	--	--	--
VaccDscaff5-augustus-gene-165.13/VaccDscaff5-augustus-gene-165.13	APX3	Ascorbate peroxidase	ONL96825.1	--	--	--	--	--	--	--	--	--	-0.879*	0.904*	--	--	--	--	--	--
VaccDscaff16-augustus-gene-216.35	APX6c		OAY79462.1	--	--	--	--	0.959**	--	--	--	--	--	--	--	--	--	--	--	0.891*
VaccDscaff31-augustus-gene-153.29/VaccDscaff16-augustus-gene-215.24	APX6		XP_012076559.1	--	--	--	--	0.904*	--	--	--	--	--	--	-0.930*	--	0.952*	--	--	--
VaccDscaff821-snap-gene-0.6	APX6a		XP_010696200.1	--	--	--	--	0.945*	--	--	--	--	--	--	-0.895*	--	0.929*	--	--	0.897*
VaccDscaff470-snap-gene-0.13/VaccDscaff516-snap-gene-0.17	APX6b		XP_003603389.1	--	--	--	--	--	--	--	--	--	--	--	-0.894*	--	0.914*	--	--	--
VaccDscaff14-augustus-gene-183.19	CAD1a	Cinnamyl alcohol dehydrogenase	XP_019080327.1	--	--	--	--	--	--	--	--	--	-0.937*	--	--	0.939*	--	--	--	--
VaccDscaff22-augustus-gene-306.29/VaccDscaff47-augustus-gene-129.28	CAD1b		XP_028123122.1	--	--	--	--	--	0.944*	--	--	--	-0.888*	--	-0.993**	0.933*	0.992**	--	--	--
VaccDscaff149-snap-gene-2.68	CAD		PSS17969.1	--	--	--	--	--	--	--	0.952*	--	--	--	--	--	--	--	0.924*	--
VaccDscaff115-augustus-gene-1.24	CAT1	Catalase isozyme	RVX16072.1	--	--	--	--	--	--	-0.924*	--	--	--	--	--	--	--	--	--	--
VaccDscaff18-processed-gene-63.2	GSTb	Glutathione transferase	AND76217.1	0.967**	0.979**	0.965**	--	--	--	--	0.893*	0.940*	--	--	--	--	--	--	0.890*	--
VaccDscaff17-processed-gene-183.3	GST23		XP_002268774.2	--	--	--	--	--	-0.901*	--	--	--	--	--	--	--	--	--	--	--
VaccDscaff44-augustus-gene-54.37/VaccDscaff44-augustus-gene-54.38	GSTU26		ADB11358.1	0.908*	0.943*	0.921*	--	--	-0.947*	--	--	0.950*	0.894*	--	0.898*	--	--	--	--	--
VaccDscaff24-snap-gene-14.32	NHX2a	Sodium/hydrogen exchanger	XP_028099804.1	0.923*	0.883*	0.906*	--	--	--	--	0.978*	--	--	--	--	--	--	--	0.945*	--
VaccDscaff4-augustus-gene-18.24	NHX2		XP_028061387.1	--	--	--	--	-0.882*	--	--	--	--	--	--	--	--	--	--	--	--
VaccDscaff12-augustus-gene-290.24/VaccDscaff23-augustus-gene-103.24/VaccDscaff41-augustus-gene-171.17	PIP	Aquaporin	TEY39524.1	--	--	--	--	--	-0.916*	--	--	--	--	--	0.958*	-0.880*	-0.969**	--	--	--
VaccDscaff40-augustus-gene-184.31	PIP1		ABN14348.1	--	--	--	--	--	-0.981**	--	--	--	0.897*	--	0.998**	-0.917*	-0.986**	--	--	--
VaccDscaff35-augustus-gene-294.33	PIP10		AGD98713.1	--	--	--	--	--	0.889*	--	--	--	-0.982*	--	--	--	0.922*	--	--	--
VaccDscaff27-augustus-gene-318.45/VaccDscaff34-snap-gene-27.36	PIP12		AGD98715.1	0.916*	0.919*	0.931*	--	--	--	--	0.882*	--	--	--	--	--	--	--	0.920*	--
VaccDscaff21-processed-gene-129.2/VaccDscaff33-augustus-gene-207.17	PIP1-4		PSS33335.1	--	--	--	--	--	--	--	--	--	0.903*	--	--	-0.941*	--	--	--	--
VaccDscaff10-augustus-gene-114.32/VaccDscaff1-augustus-gene-315.19	PIP1a		KVH90660.1	--	--	--	--	--	-0.981**	--	--	--	0.932*	--	0.940*	-0.896*	-0.895*	--	--	--
VaccDscaff19-augustus-gene-334.21	PIP1b		KVH93936.1	--	--	--	--	--	--	--	--	--	-0.920*	--	--	0.898*	--	--	--	--
VaccDscaff10-augustus-gene-226.27/VaccDscaff8-augustus-gene-239.25	PIP2-1		XP_009760326.1	0.899*	0.887*	0.897*	--	--	--	--	0.920*	--	--	--	--	--	--	--	0.976**	--
VaccDscaff32-snap-gene-104.20	PIP23		AHC32017.1	--	--	--	--	--	--	--	--	--	-0.935*	0.907*	--	0.916*	--	--	--	--
VaccDscaff22-augustus-gene-251.20/VaccDscaff43-snap-gene-134.30/VaccDscaff47-augustus-gene-66.24	TIP1-1a		XP_028125451.1	0.904*	--	--	--	--	--	--	0.978*	--	--		--	--	--	--	0.996**	--
VaccDscaff225-augustus-gene-1.30	TIP1-1b		XP_024188815.1	--	--	--	--	--	--	--	--	--	--		--	--	--	--	0.926*	--
VaccDscaff15-augustus-gene-317.30	TIP1-2		XP_028096803.1	--	--	--	--	--	--	--	--	--	--	-0.951*	--	--	--	--	--	--
VaccDscaff19-augustus-gene-345.27/VaccDscaff11-augustus-gene-326.27/VaccDscaff24-augustus-gene-88.32	TIP1-3		PSR90030.1	--	--	--	--	--	--	--	0.901*	--	0.892*	-0.942*	--	-0.888*	--	--	0.946*	--
VaccDscaff17-snap-gene-355.42	TIP2-1		PSS17943.1	0.916*	0.886*	0.909*	--	--	--	--	0.956*	--	--	--	--	--	--	--	0.951*	--
VaccDscaff20-augustus-gene-249.24/VaccDscaff44-augustus-gene-110.30	TIP4-1		PSR91260.1	--	--	--	--	--	0.960**	--	--	--	-0.886*	--	-0.991*	0.913*	0.980*	--	--	--
VaccDscaff28-augustus-gene-142.19	NIP1-2b		KYP40679.1	--	--	--	--	--	--	--	0.924*	--	--	--	--	--	--	--	--	--
VaccDscaff35-augustus-gene-117.34	POD	Peroxidase	PSR98614.1	--	--	--	0.959**	--	--	--	--	--	--	--	--	--	--	--	--	--
VaccDscaff21-augustus-gene-112.20/VaccDscaff33-snap-gene-226.25	POD4		XP_021684824.1	--	--	--	--	--	--	0.925*	0.905*	--	--	--	--	--	--	--	--	--
VaccDscaff14-augustus-gene-273.31/VaccDscaff14-augustus-gene-273.36/VaccDscaff25-augustus-gene-316.26	POD12		XP_028106510.1	--	--	--	--	0.944*	-0.883*	--	--	--	--	--	-0.930*	--	0.948*	0.917*	--	0.905*
VaccDscaff6-snap-gene-342.27	POD17		XP_028067738.1	--	--	--	--	--	0.902*	--	--	--	-0.991**	--	--	0.969*	--	--	--	--
VaccDscaff10-snap-gene-57.39/VaccDscaff10-snap-gene-57.40/VaccDscaff1-snap-gene-361.45/VaccDscaff1-snap-gene-362.30/VaccDscaff5-snap-gene-340.25/VaccDscaff8-augustus-gene-96.16	POD27b		XP_028063371.1	--	--	--	--	0.943*	0.897	--	--	--	--	--	-0.932*	--	0.957*	--	--	0.917*
VaccDscaff8-snap-gene-96.20	POD27a		XP_002527239.1	--	--	--	--	--	0.908*	--	--	--	--	--	-0.968**	--	0.984**	--	--	--
VaccDscaff11-augustus-gene-203.18	POD42b		XP_010052841.1	--	--	--	--	--	0.947*	--	--	--	-0.880*	--	-0.990**	0.917*	0.984**	--	--	--
VaccDscaff15-augustus-gene-196.27	POD42a		AZL41268.1	--	--	--	--	--	--	--	--	--	-0.898*	--	--	--	--	--	--	--
VaccDscaff38-augustus-gene-142.18/VaccDscaff37-augustus-gene-166.16/VaccDscaff6-augustus-gene-281.11	POD47		XP_012845295.1	--	--	--	--	--	0.940*	--	--	--	-0.977*	--	-0.893*	0.934*	--	--	--	--
VaccDscaff43-augustus-gene-90.26	POD68a		EOY34663.1	--	--	--	--	--	--	--	--	--	--	--	--	--	--	--	-0.891*	--
VaccDscaff2-augustus-gene-374.34/VaccDscaff14-augustus-gene-324.32	PODN1		XP_028122489.1	--	--	--	--	--	--	--	0.936*	--	--	--	--	--	--	--	--	--
VaccDscaff47-snap-gene-122.45	PODc		PSR95026.1	--	--	--	--	--	--	--	--	--	--	0.997**	--	--	--	--	--	--
VaccDscaff17-augustus-gene-86.20/VaccDscaff34-processed-gene-305.11	PODe		PSR98181.1	--	--	--	--	-0.955*	-0.906*	--	--	--	--	--	0.928*	--	-0.913*	--	--	-0.920*
VaccDscaff30-processed-gene-232.3/VaccDscaff32-augustus-gene-237.19/VaccDscaff42-augustus-gene-66.27	PODh		PSS21563.1	--	--	--	--	--	-0.974**	--	--	--	0.927*	--	0.996**	-0.953*	-0.986**	--	--	--
VaccDscaff32-augustus-gene-326.24	PODi		PSS36572.1	--	--	--	--	--	--	0.929*	--	--	--	--	--	--	--	--	--	--
VaccDscaff23-processed-gene-11.4/VaccDscaff53-augustus-gene-11.27	RD22a	BURP domain protein	PSS17806.1	--	--	--	--	0.978**	0.912*	--	--	--	-0.961*	--	-0.905*	0.884*	0.921*	--	--	0.945*
VaccDscaff12-snap-gene-384.51	RD22b		PSS17806.1	--	--	--	--	--	0.978*	--	--	--	-0.935*	--	-0.990**	0.955*	0.977**	--	--	--
VaccDscaff53-augustus-gene-13.32	RD22d		PSS17806.1	--	--	--	--	--	0.943*	--	--	--	--	--	-0.983**	--	0.989**	--	--	--
VaccDscaff208-processed-gene-1.6	RD22e		PSS26055.1	--	--	--	--	--	-0.968**	--	--	--	0.912*	--	0.908*	--	--	--	--	--
VaccDscaff41-augustus-gene-268.20	RD23f		PSS17806.1	--	--	--	--	--	--	--	--	--	-0.927*	--	--	--	--	--	--	--
VaccDscaff53-snap-gene-11.33/VaccDscaff23-snap-gene-12.37/VaccDscaff41-snap-gene-268.29	RD22g		PSS17806.1	--	--	--	--	--	0.976**	--	--	--	-0.981**	--	-0.992**	0.907*	0.992**	--	--	--
VaccDscaff41-snap-gene-268.28	RD22j		PSS17806.1	--	--	--	--	--	0.966**	--	--	--	-0.889*	--	-0.994*	0.924*	0.991*	--	--	--
VaccDscaff41-augustus-gene-268.19	RD22k		PSS17806.1	--	--	--	--	--	--	--	--	--	-0.912*	--	--	0.918*	--	--	--	--
VaccDscaff41-snap-gene-268.27/VaccDscaff23-snap-gene-12.41	RD23h		PSS17806.1	--	--	--	--	0.964**	--	--	--	--	-0.962*	--	-0.909*	0.933*	0.918*	--	--	0.885*
VaccDscaff35-augustus-gene-210.20	RD23i		PSS17806.1	--	--	--	--	--	0.937*	--	--	--	-0.997**	--	-0.914*	0.979**	--	--	--	--
VaccDscaff21-augustus-gene-109.25	SOD	Superoxide dismutase	PSR93254.1	--	--	--	--	--	--	--	--	--	--	--	-0.910*	--	0.945*	--	--	--
VaccDscaff11-augustus-gene-294.27/VaccDscaff15-augustus-gene-278.29	SOD1b		XP_027911364.1	--	--	--	--	--	--	--	--	--	-0.914*	--	--	0.884*	--	--	--	--
VaccDscaff29-augustus-gene-100.28	SOD2a		XP_028068312.1	--	--	--	--	--	0.979**	--	--	--	-0.899*	--	-0.936*	--	0.892*	--	--	--
VaccDscaff225-augustus-gene-1.32/VaccDscaff22-augustus-gene-250.28/VaccDscaff43-augustus-gene-135.18	SODa		XP_018841942.1	--	--	--	--	--	0.911*	--	--	--	-0.902*	--	-0.887*	--	--	--	--	--
∗ Correlation significant at the 0.05 level; ∗∗Correlation significant at the 0.01 level; -- indicate no significant correlation; positive numbers indicate positive correlations; negative numbers indicate negative correlations.

## Sheet: Table S9
Table S9 Pearson correlation coefficients (r) between the differentially expressed VcbZIP transcription factors and stress responsive genes under drought stress
Gene_id	Gene name	Gene family	Symbol	VcbZIP1	VcbZIP2	VcbZIP3	VcbZIP9	VcbZIP45	VcbZIP75	VcbZIP83	VcbZIP84	VcbZIP89	VcbZIP91	VcbZIP95	VcbZIP96	VcbZIP97
VaccDscaff11-processed-gene-43.4/VaccDscaff15-processed-gene-51.3/VaccDscaff19-augustus-gene-144.18	ALDH3a	Aldehyde dehydrogenase	PSR86828.1	--	--	--	--	--	0.892*	--	--	--	--	0.966*	--	--
VaccDscaff24-augustus-gene-317.26	ALDH3b		PSR90198.1	--	--	--	--	--	--	--	--	--	--	0.964**	--	--
VaccDscaff30-augustus-gene-300.25	ALDH3c		PSS36528.1	--	--	--	--	--	--	--	--	--	--	0.981**	--	--
VaccDscaff25-augustus-gene-273.30	ALDH2a		PSR84847.1	--	--	--	--	--	--	--	--	--	-0.882*	--	--	--
VaccDscaff6-snap-gene-284.26	ALDH3d		PSS26598.1	--	--	--	--	--	--	--	--	--	-0.971**	--	--	--
VaccDscaff1-processed-gene-18.16	ALDH22A1		XP_004295086.1	--	--	--	--	--	--	--	--	--	-0.925*	--	--	--
VaccDscaff32-augustus-gene-320.33	ALDH3-F1		XP_028061339.1	--	--	--	--	--	0.880*	--	--	--	--	0.927*	--	--
VaccDscaff5-processed-gene-165.6	APX	Ascorbate peroxidase	XP_020595025.1	--	--	--	--	--	--	0.92	--	0.974*	--	--	-0.891*	0.890*
VaccDscaff10-snap-gene-232.19	APX2		XP_024935301.1	--	--	--	--	--	0.955*	--	--	--	--	--	--	--
VaccDscaff5-augustus-gene-165.13	APX3		ONL96825.1	--	--	--	--	--	0.961*	--	--	--	--	--	--	--
VaccDscaff1-snap-gene-176.37	APX2a		XP_022887319.1	--	--	--	--	--	--	--	--	--	0.971**	--	--	--
VaccDscaff8-snap-gene-248.31	APXa		XP_020594105.1	--	--	--	--	--	--	--	--	0.949*	--	--	--	0.892*
VaccDscaff16-augustus-gene-215.24	APX6		XP_012076559.1	--	--	--	0.890*	--	--	--	--	--	--	--	--	--
VaccDscaff14-augustus-gene-183.19	CAD1a	Cinnamyl alcohol dehydrogenase	XP_019080327.1	--	--	--	--	--	--	--	--	--	--	--	--	-0.881*
VaccDscaff7-snap-gene-6.33/VaccDscaff16-augustus-gene-390.38	CAT1	Catalase isozyme	RVX16072.1	--	--	--	--	--	--	--	--	--	0.920*	--	0.899*	--
VaccDscaff2-snap-gene-88.37	GST	Glutathione transferase	PSS24036.1	0.928*	0.944*	0.979**	--	--	--	0.974**	0.911*	0.979**	--	--	--	--
VaccDscaff17-processed-gene-183.3	GST23		XP_002268774.2	0.884*	0.925*	0.956*	--	--	--	0.996**	0.964*	0.955*	--	--	--	--
VaccDscaff6-augustus-gene-51.40	KIN-14N	Kinesin-like protein	XP_028124610.1	--	--	--	--	--	--	--	--	--	--	--	0.955*	-0.951*
VaccDscaff24-processed-gene-90.6	KIN-5D		XP_028077296.1	-0.989**	-0.975**	-0.983**	--	--	--	--	--	-0.898*	--	--	--	--
VaccDscaff43-augustus-gene-233.24	KIN-UB		XP_028070937.1	--	--	--	0.991**	--	--	--	--	--	--	--	--	--
VaccDscaff4-augustus-gene-18.24/VaccDscaff4-augustus-gene-37.37/VaccDscaff9-augustus-gene-12.33/VaccDscaff4-augustus-gene-18.24/VaccDscaff4-augustus-gene-37.37	NHX2	Sodium/hydrogen exchanger	XP_028061387.1	--	--	--	--	--	--	0.924*	0.970**	--	--	--	--	--
VaccDscaff12-augustus-gene-290.24/VaccDscaff23-augustus-gene-103.24/VaccDscaff41-augustus-gene-171.17	PIP	Aquaporin	TEY39524.1	--	--	--	--	--	--	0.962**	0.967**	0.890*	--	--	--	--
VaccDscaff40-augustus-gene-184.31	PIP1		ABN14348.1	--	--	--	--	--	--	0.959*	0.956*	0.898*	--	--	--	--
VaccDscaff35-augustus-gene-294.33	PIP10		AGD98713.1	--	--	--	--	--	--	--	--	--	--	0.923*	0.891*	-0.888*
VaccDscaff34-snap-gene-27.36	PIP12		AGD98715.1	--	--	--	--	--	--	--	0.966**	--	--	0.962*	--	--
VaccDscaff21-processed-gene-129.2/VaccDscaff29-snap-gene-130.29/VaccDscaff33-augustus-gene-207.17	PIP1-4		PSS33335.1	--	--	--	--	--	--	--	0.943*	--	--	0.921*	--	--
VaccDscaff10-augustus-gene-226.27/VaccDscaff1-augustus-gene-182.25/VaccDscaff5-augustus-gene-172.29/VaccDscaff8-augustus-gene-239.25	PIP2-1		XP_009760326.1	--	--	--	--	--	--	--	0.943*	0.937*	--	0.919*	--	--
VaccDscaff28-augustus-gene-292.34	PIP2-2		EMS56715.1	--	--	--	--	--	--	--	0.931*	0.898*	--	0.894*	--	--
VaccDscaff22-augustus-gene-251.20/VaccDscaff47-augustus-gene-66.24	TIP1-1a		XP_028125451.1	--	--	--	--	--	--	0.901*	--	--	--	--	--	--
VaccDscaff225-augustus-gene-1.30	TIP1-1b		XP_024188815.1	--	--	--	--	--	--	0.914*	--	--	--	--	--	--
VaccDscaff15-augustus-gene-317.30	TIP1-2		XP_028096803.1	--	--	--	--	--	--	0.917*	0.907*	0.909*	--	--	--	--
VaccDscaff11-augustus-gene-326.27/VaccDscaff19-augustus-gene-345.27/VaccDscaff24-augustus-gene-88.32	TIP1-3		PSR90030.1	--	--	--	--	--	--	0.938*	0.929*	0.919*	--	--	--	--
VaccDscaff17-snap-gene-355.42	TIP2-1		PSS17943.1	--	--	--	--	--	--	0.956*	--	0.915*	--	--	--	--
VaccDscaff44-augustus-gene-110.30	TIP4-1		PSR91260.1	--	--	--	--	--	--	--	--	--	--	--	--	--
VaccDscaff44-augustus-gene-148.41	NIP1-2a		RVW67800.1	-0.923*	--	-0.882*	--	--	--	--	--	--	--	--	--	--
VaccDscaff25-snap-gene-316.34	POD12a	Peroxidase	XP_028106509.1	0.898*	0.978**	0.960*	--	--	--	0.963**	0.954*	0.972**	-0.894*	--	--	--
VaccDscaff3-augustus-gene-84.40/VaccDscaff2-augustus-gene-320.20	POD12b		XP_028106510.1	0.920*	0.938*	0.975**	--	--	--	0.983**	0.950*	0.950*	--	--	--	--
VaccDscaff11-augustus-gene-19.20	POD15		XP_022866319.1	--	--	--	--	--	-0.956*	--	--	--	--	--	--	--
VaccDscaff6-snap-gene-342.27	POD17		XP_028067738.1	--	--	--	--	--	--	--	--	--	--	0.917*	--	-0.932*
VaccDscaff27-processed-gene-49.17	POD21		RVW98723.1	--	--	0.902*	--	--	--	0.962**	0.883*	0.904*	--	--	--	--
VaccDscaff8-snap-gene-96.20	POD27 a		XP_002527239.1	--	--	--	--	--	--	--	--	--	--	--	0.964**	-0.95
VaccDscaff5-snap-gene-340.25/VaccDscaff1-snap-gene-362.30/VaccDscaff8-augustus-gene-96.16/VaccDscaff10-snap-gene-57.40/VaccDscaff1-snap-gene-361.45/VaccDscaff10-snap-gene-57.39	POD27b		XP_028063371.1	-0.957*	-0.970**	-0.990**	--	--	--	-0.940*	--	-0.981*	--	--	0.943*	-0.949*
VaccDscaff29-snap-gene-112.26/VaccDscaff21-augustus-gene-112.20	POD4		XP_021684824.1	--	--	--	--	--	--	--	--	--	--	--	0.989**	--
VaccDscaff15-augustus-gene-196.27	POD42a		AZL41268.1	--	--	--	--	--	--	--	--	--	--	0.963*	--	--
VaccDscaff11-augustus-gene-203.18	POD42b		XP_010052841.1	--	-0.881*	--	--	--	--	--	--	--	--	0.896*	--	-0.966**
VaccDscaff22-snap-gene-299.39/VaccDscaff43-augustus-gene-90.26	POD68a		EOY34663.1	--	--	--	--	--	--	--	--	--	--	0.912*	0.899*	-0.944*
VaccDscaff43-augustus-gene-90.27	POD68b		EOY34663.1	--	-0.896*	--	--	--	--	-0.928*	-0.987**	--	--	--	--	--
VaccDscaff7-augustus-gene-382.28	PODa		PSR87610.1	--	--	--	0.962**	--	--	--	--	--	--	--	--	--
VaccDscaff43-augustus-gene-78.23	PODb		PSR95026.1	--	--	--	--	--	--	--	--	--	--	0.927*	--	--
VaccDscaff47-snap-gene-122.45	PODc		PSR95026.1	--	--	--	--	--	0.982**	--	--	--	--	--	--	--
VaccDscaff34-processed-gene-305.11	PODd		PSR98181.1	--	--	0.913*	--	--	--	0.976**	0.894*	0.941*	--	--	--	--
VaccDscaff17-augustus-gene-86.20	PODe		PSR98181.1	--	0.893*	0.920*	--	--	--	--	0.978**	0.979**	--	0.903*	--	--
VaccDscaff4-snap-gene-227.35	PODf		PSR98614.1	-0.915*	--	--	--	--	--	--	--	--	--	--		--
VaccDscaff5-augustus-gene-339.41/VaccDscaff8-augustus-gene-97.23	PODg		PSS14427.1	--	--	--	--	--	--	0.882*	--	--	--	--		--
VaccDscaff42-augustus-gene-66.27/VaccDscaff30-processed-gene-232.3/VaccDscaff32-augustus-gene-237.19	PODh		PSS21563.1	0.912*	0.985**	0.960**	--	--	--	0.940*	0.953*	0.971**	--	0.936*		--
VaccDscaff13-augustus-gene-38.40/VaccDscaff30-augustus-gene-293.33	PODi		PSS36572.1	--	--	--	--	0.905*	--	--	--		--	--	0.932*	-0.913*
VaccDscaff14-augustus-gene-324.32	PODN1		XP_028106498.1	--	0.924*	0.900*	--	--	--	0.967**	0.954*	0.961**	--	--	--	--
VaccDscaff23-processed-gene-11.4/VaccDscaff53-augustus-gene-11.27	RD22a	BURP domain protein	PSR91794.1	--	--	--	--	--	--	--	--	--	--	0.941*	--	--
VaccDscaff12-snap-gene-384.51	RD22b		PSS17806.1	--	--	--	--	--	--	--	--	--	--	0.887*	--	--
VaccDscaff23-snap-gene-12.40	RD22c		PSS17806.1	-0.890*	-0.894*	-0.947*	--	--	--	-0.957*	--	-0.968**	--	--	--	--
VaccDscaff53-augustus-gene-13.32	RD22d		PSS17806.1	--	--	--	0.967**	--	--	--	--	--	--	--	--	--
VaccDscaff208-processed-gene-1.6	RD22e		PSS26055.1	--	--	--	--	--	--	0.928*	0.975*	--	--	--	--	--
VaccDscaff41-augustus-gene-268.20	RD22f		PSS17806.1	--	--	--	--	--	--	--	--	--	--	0.916*	--	--
VaccDscaff53-snap-gene-11.33/VaccDscaff41-snap-gene-268.29	RD22g		PSS17806.1	--	--	--	0.980**	--	--	--	--	--	--	0.939*	--	--
VaccDscaff21-snap-gene-101.45	SOD1a	Superoxide dismutase	XP_028080837.1	--	--	--	--	--	--	--	--	--	--	--	-0.955*	--
VaccDscaff11-augustus-gene-294.27/VaccDscaff15-augustus-gene-278.29	SOD1b		XP_027911364.1	--	--	--	--	--	0.917*	--	--	--	--	0.927*	--	--
VaccDscaff26-augustus-gene-101.24/VaccDscaff33-augustus-gene-237.44	SOD2a		XP_028068312.1	--	--	--	--	--	--	--	--	0.893*	--	--	-0.981**	--
VaccDscaff8-snap-gene-142.37	SOD2b		XP_012834439.1	--	--	--	0.949*	--	--	--	--	--	--	--	--	--
∗ Correlation significant at the 0.05 level; ∗∗Correlation significant at the 0.01 level; -- indicate no significant correlation; positive numbers indicate positive correlations; negative numbers indicate negative correlations.

## Sheet: Table S10
Table S10 Primers used for RT-qPCR analysis
Gene	Forward primer sequence (5'-3')	Reverse primer sequence (5'-3')
VcbZIP1	CCGCCGGGTAAGGGAGGAGC	GATGACTAATGGTGGGCAAG
VcbZIP2	CAGCCAGGAAAGGGGGGAGC	GATGACTAATGGTGGGCAAG
VcbZIP3	GGACTTTGGCGCGACTAATG	TCTCCCAAAGTCCGTTGTC
VcbZIP7	TCCCTCACTTTACCTCGTA	TTCTTCCCTAACCACTCC
VcbZIP9	AAAACAGTTGAAAGGAGGCA	GATGGGTTCGGATAAGCA
VcbZIP41	ATCTACACCCACTAGCACA	GCATAGGGAAAGAACTGA
VcbZIP42	ACCCTCTTGAATAACCTTG	AATCTGATAATGCTGGAAC
VcbZIP45	GAGTTGGAGGTAAGAGTGAA	CATGCCTGCTGTTGTATT
VcbZIP58	GGGGCAGACTTCTTTGAG	GCCTTCTTCATCCCATCC
VcbZIP60	CAACGACGGAGGCGATAA	GCAGCAGACTGCCGATTT
VcbZIP61	GGTTGACGGTTCGTTTCT	GCCACTCCACCATACTTATT
VcbZIP75	CCTCAATCCTCTTGCCTAA	GGACCACCAGTGACCACA
VcbZIP83	ACTAGACCCGGCTTTATCG	ACCAGGGCTGGAGTTGTC
VcbZIP84	TGCCAAATCACATTCTTC	TTCCCACAAACATAACTG
VcbZIP89	GTCTCGGATGAAGAAACAG	CTCCCAACACTCAAACAA
VcbZIP90	CAGAAGCACTTGGACGAG	AAGGATGTTATTGAGGGAC
VcbZIP91	ATCTGATGGAGCAAGTGG	CTCAGTCTCAACAAACCC
VcbZIP92	AATCGGATAATCACCAGC	ACCCATTTCCTCCACTCA
VcbZIP95	GGGGAAGTCAGGAAACTG	AATCCAACCCACAACCAC
VcbZIP96	AGAAGCGGTGCGAAAGTA	TTCCCTCTAAGATCCATCAG
VcbZIP97	CATGCCTGCACTCATACC	ACCGCTTCACGATTACCC
